# Supplementary material for: A microbial clock provides an accurate estimate of the postmortem interval in a mouse model system
Source: eLife. 2013 Oct 15;2:e01104. doi: 10.7554/eLife.01104 (PMC3796315; doi:10.7554/eLife.01104)
Supplement: Supplementary file 1. — (A) Excel file containing detailed metadata for each sample. (B) Excel file containing detailed OTU and taxonomy information for PacBio samples. (C) Excel file containing means, standard deviation, and two sample t test of Weighted Unifrac distances for Fresh versus Advanced Stage decomposition. (D) Excel file containing PMI estimates from the regression analyses and associated statistics. (E) Excel file containing taxa importance estimates associated with the PMI regression analyses. DOI: http://dx.doi.org/10.7554/eLife.01104.014 [file elife01104s001.xlsx]

## Sheet: A
Supplemental File 1A. Sample names and associated metadata. Additional metadata (including full MIMARKS compliant metadata) can be found in the QIIME database (http://www.microbio.me/qiime) study IDs 714 (16S) and 1889 (18S).
#SampleID	SampleID_16S	SAMPLE_TYPE	HARVEST_TIME_DAYS	KEY_HEAD	KEY_TORSO	SOIL_PH	DISTENDED_BELLY	TAXON_ID	BODY_SITE	SAMPLE_GROUP_ALLSKIN	FUNGI_HEAD	FUNGI_PRESENT	COLLECTION_DATE	SOIL_CONTROLS	HARVEST_EVENT	HOST_SUBJECT_ID	ANONYMIZED_NAME	WEIGHT_pre-mortem_mouse	PH_CATEGORY	SAMPLE_GROUP	SAMPLE_PLATE	BODY_HABITAT	CAGE_mouse_pre_mortem	AGE	AGE_UNIT	AGE_IN_YEARS	ENV_MATTER	ENV_FEATURE	BODY_PRODUCT	COUNTRY	RUN_CENTER	PLATFORM	LATITUDE	LONGITUDE	SequenceCount16S_Hiseq	SequenceCount
Ab.liq.T0.U1	Ab.liq.T0.U1.536495	Abdominal	0	1	1	6.18	no	10090	UBERON:mesentery	abdominal	no	no	2011-03-15	NA	0	T0.U1	Ab.liq.T0.U1	26.2	Below7	abdominal	Mouse_DC_4	UBERON:abdominal cavity	5	88	days	0.241096	ENVO:bodily fluid	ENVO:mammalia-associated habitat	UBERON:tissue fluid	GAZ:United States of America	CCME	Illumina	40.01	-105.27	na	na
Ab.liq.T0.U2	Ab.liq.T0.U2.536352	Abdominal	0	1	1	6.12	no	10090	UBERON:mesentery	abdominal	no	no	2011-03-15	NA	0	T0.U2	Ab.liq.T0.U2	27.6	Below7	abdominal	Mouse_DC_4	UBERON:abdominal cavity	5	88	days	0.241096	ENVO:bodily fluid	ENVO:mammalia-associated habitat	UBERON:tissue fluid	GAZ:United States of America	CCME	Illumina	40.01	-105.27	na	na
Ab.liq.T0.U3	Ab.liq.T0.U3.536271	Abdominal	0	1	1	6.14	no	10090	UBERON:mesentery	abdominal	no	no	2011-03-15	NA	0	T0.U3	Ab.liq.T0.U3	29	Below7	abdominal	Mouse_DC_4	UBERON:abdominal cavity	6	79	days	0.216438	ENVO:bodily fluid	ENVO:mammalia-associated habitat	UBERON:tissue fluid	GAZ:United States of America	CCME	Illumina	40.01	-105.27	29511	na
Ab.liq.T0.U4	Ab.liq.T0.U4.536745	Abdominal	0	1	1	6.13	no	10090	UBERON:mesentery	abdominal	no	no	2011-03-15	NA	0	T0.U4	Ab.liq.T0.U4	23.2	Below7	abdominal	Mouse_DC_4	UBERON:abdominal cavity	1	109	days	0.29863	ENVO:bodily fluid	ENVO:mammalia-associated habitat	UBERON:tissue fluid	GAZ:United States of America	CCME	Illumina	40.01	-105.27	na	na
Ab.liq.T0.U5	Ab.liq.T0.U5.536462	Abdominal	0	1	1	6.15	no	10090	UBERON:mesentery	abdominal	no	no	2011-03-15	NA	0	T0.U5	Ab.liq.T0.U5	25.8	Below7	abdominal	Mouse_DC_4	UBERON:abdominal cavity	10	57	days	0.156164	ENVO:bodily fluid	ENVO:mammalia-associated habitat	UBERON:tissue fluid	GAZ:United States of America	CCME	Illumina	40.01	-105.27	na	na
Ab.liq.T1.U1	Ab.liq.T1.U1.536690	Abdominal	3	1	1	5.98	no	10090	UBERON:mesentery	abdominal	no	no	2011-03-18	NA	1	T1.U1	Ab.liq.T1.U1	26.2	Below7	abdominal	Mouse_DC_4	UBERON:abdominal cavity	10	57	days	0.156164	ENVO:bodily fluid	ENVO:mammalia-associated habitat	UBERON:tissue fluid	GAZ:United States of America	CCME	Illumina	40.01	-105.27	4696	na
Ab.liq.T1.U2	Ab.liq.T1.U2.536728	Abdominal	3	1	1	6.04	no	10090	UBERON:mesentery	abdominal	no	no	2011-03-18	NA	1	T1.U2	Ab.liq.T1.U2	20.3	Below7	abdominal	Mouse_DC_4	UBERON:abdominal cavity	6	79	days	0.216438	ENVO:bodily fluid	ENVO:mammalia-associated habitat	UBERON:tissue fluid	GAZ:United States of America	CCME	Illumina	40.01	-105.27	na	na
Ab.liq.T1.U3	Ab.liq.T1.U3.536643	Abdominal	3	1	1	5.94	no	10090	UBERON:mesentery	abdominal	no	no	2011-03-18	NA	1	T1.U3	Ab.liq.T1.U3	20.2	Below7	abdominal	Mouse_DC_4	UBERON:abdominal cavity	13	49	days	0.134247	ENVO:bodily fluid	ENVO:mammalia-associated habitat	UBERON:tissue fluid	GAZ:United States of America	CCME	Illumina	40.01	-105.27	na	na
Ab.liq.T1.U4	Ab.liq.T1.U4.536573	Abdominal	3	1	1	5.98	no	10090	UBERON:mesentery	abdominal	no	yes	2011-03-18	NA	1	T1.U4	Ab.liq.T1.U4	28.5	Below7	abdominal	Mouse_DC_4	UBERON:abdominal cavity	10	57	days	0.156164	ENVO:bodily fluid	ENVO:mammalia-associated habitat	UBERON:tissue fluid	GAZ:United States of America	CCME	Illumina	40.01	-105.27	na	na
Ab.liq.T1.U5	Ab.liq.T1.U5.536496	Abdominal	3	1	2	5.95	no	10090	UBERON:mesentery	abdominal	no	no	2011-03-18	NA	1	T1.U5	Ab.liq.T1.U5	24.2	Below7	abdominal	Mouse_DC_4	UBERON:abdominal cavity	6	79	days	0.216438	ENVO:bodily fluid	ENVO:mammalia-associated habitat	UBERON:tissue fluid	GAZ:United States of America	CCME	Illumina	40.01	-105.27	na	na
Ab.liq.T2.U1	Ab.liq.T2.U1.536323	Abdominal	6	1	3	6.22	yes	10090	UBERON:mesentery	abdominal	yes	yes	2011-03-21	NA	2	T2.U1	Ab.liq.T2.U1	18.6	Below7	abdominal	Mouse_DC_4	UBERON:abdominal cavity	15	36	days	0.0986301	ENVO:bodily fluid	ENVO:mammalia-associated habitat	UBERON:tissue fluid	GAZ:United States of America	CCME	Illumina	40.01	-105.27	na	na
Ab.liq.T2.U2	Ab.liq.T2.U2.536579	Abdominal	6	1	3	6.38	yes	10090	UBERON:mesentery	abdominal	yes	yes	2011-03-21	NA	2	T2.U2	Ab.liq.T2.U2	34.1	Below7	abdominal	Mouse_DC_4	UBERON:abdominal cavity	1	109	days	0.29863	ENVO:bodily fluid	ENVO:mammalia-associated habitat	UBERON:tissue fluid	GAZ:United States of America	CCME	Illumina	40.01	-105.27	10622	na
Ab.liq.T2.U3	Ab.liq.T2.U3.536450	Abdominal	6	2	3	6.19	yes	10090	UBERON:mesentery	abdominal	yes	yes	2011-03-21	NA	2	T2.U3	Ab.liq.T2.U3	24.1	Below7	abdominal	Mouse_DC_4	UBERON:abdominal cavity	9	63	days	0.172603	ENVO:bodily fluid	ENVO:mammalia-associated habitat	UBERON:tissue fluid	GAZ:United States of America	CCME	Illumina	40.01	-105.27	na	na
Ab.liq.T2.U4	Ab.liq.T2.U4.536492	Abdominal	6	2	3	6.16	yes	10090	UBERON:mesentery	abdominal	yes	yes	2011-03-21	NA	2	T2.U4	Ab.liq.T2.U4	25.3	Below7	abdominal	Mouse_DC_4	UBERON:abdominal cavity	6	79	days	0.216438	ENVO:bodily fluid	ENVO:mammalia-associated habitat	UBERON:tissue fluid	GAZ:United States of America	CCME	Illumina	40.01	-105.27	9436	na
Ab.liq.T2.U5	Ab.liq.T2.U5.536417	Abdominal	6	1	3	6.16	yes	10090	UBERON:mesentery	abdominal	yes	yes	2011-03-21	NA	2	T2.U5	Ab.liq.T2.U5	29	Below7	abdominal	Mouse_DC_4	UBERON:abdominal cavity	3	89	days	0.243836	ENVO:bodily fluid	ENVO:mammalia-associated habitat	UBERON:tissue fluid	GAZ:United States of America	CCME	Illumina	40.01	-105.27	na	na
Ab.liq.T3.U1	Ab.liq.T3.U1.536223	Abdominal	9	3	3	8.26	yes	10090	UBERON:mesentery	abdominal	yes	yes	2011-03-24	NA	3	T3.U1	Ab.liq.T3.U1	19.5	Above8	abdominal	Mouse_DC_4	UBERON:abdominal cavity	12	52	days	0.142466	ENVO:bodily fluid	ENVO:mammalia-associated habitat	UBERON:tissue fluid	GAZ:United States of America	CCME	Illumina	40.01	-105.27	7467	na
Ab.liq.T3.U2	Ab.liq.T3.U2.536517	Abdominal	9	3	3	8.5	yes	10090	UBERON:mesentery	abdominal	yes	yes	2011-03-24	NA	3	T3.U2	Ab.liq.T3.U2	34.5	Above8	abdominal	Mouse_DC_4	UBERON:abdominal cavity	2	96	days	0.263014	ENVO:bodily fluid	ENVO:mammalia-associated habitat	UBERON:tissue fluid	GAZ:United States of America	CCME	Illumina	40.01	-105.27	20048	na
Ab.liq.T3.U3	Ab.liq.T3.U3.536265	Abdominal	9	3	3	8.44	yes	10090	UBERON:mesentery	abdominal	yes	yes	2011-03-24	NA	3	T3.U3	Ab.liq.T3.U3	18.6	Above8	abdominal	Mouse_DC_4	UBERON:abdominal cavity	15	36	days	0.0986301	ENVO:bodily fluid	ENVO:mammalia-associated habitat	UBERON:tissue fluid	GAZ:United States of America	CCME	Illumina	40.01	-105.27	7746	na
Ab.liq.T3.U4	Ab.liq.T3.U4.536402	Abdominal	9	3	3	8.38	yes	10090	UBERON:mesentery	abdominal	yes	yes	2011-03-24	NA	3	T3.U4	Ab.liq.T3.U4	30.3	Above8	abdominal	Mouse_DC_4	UBERON:abdominal cavity	4	89	days	0.243836	ENVO:bodily fluid	ENVO:mammalia-associated habitat	UBERON:tissue fluid	GAZ:United States of America	CCME	Illumina	40.01	-105.27	21177	na
Ab.liq.T3.U5	Ab.liq.T3.U5.536676	Abdominal	9	2	3	8.18	yes	10090	UBERON:mesentery	abdominal	yes	yes	2011-03-24	NA	3	T3.U5	Ab.liq.T3.U5	19.1	Above8	abdominal	Mouse_DC_4	UBERON:abdominal cavity	15	36	days	0.0986301	ENVO:bodily fluid	ENVO:mammalia-associated habitat	UBERON:tissue fluid	GAZ:United States of America	CCME	Illumina	40.01	-105.27	33260	3979
Ab.liq.T4.U1	Ab.liq.T4.U1.536424	Abdominal	13	5	6	8.78	ruptured	10090	UBERON:mesentery	abdominal	yes	yes	2011-03-28	NA	4	T4.U1	Ab.liq.T4.U1	23.9	Above8	abdominal	Mouse_DC_4	UBERON:abdominal cavity	7	77	days	0.210959	ENVO:bodily fluid	ENVO:mammalia-associated habitat	UBERON:tissue fluid	GAZ:United States of America	CCME	Illumina	40.01	-105.27	3942	na
Ab.liq.T4.U2	Ab.liq.T4.U2.536227	Abdominal	13	3	4	8.75	ruptured	10090	UBERON:mesentery	abdominal	yes	yes	2011-03-28	NA	4	T4.U2	Ab.liq.T4.U2	17.6	Above8	abdominal	Mouse_DC_4	UBERON:abdominal cavity	14	36	days	0.0986301	ENVO:bodily fluid	ENVO:mammalia-associated habitat	UBERON:tissue fluid	GAZ:United States of America	CCME	Illumina	40.01	-105.27	9981	na
Ab.liq.T4.U3	Ab.liq.T4.U3.536219	Abdominal	13	3	3	8.61	yes	10090	UBERON:mesentery	abdominal	yes	yes	2011-03-28	NA	4	T4.U3	Ab.liq.T4.U3	30.8	Above8	abdominal	Mouse_DC_4	UBERON:abdominal cavity	4	89	days	0.243836	ENVO:bodily fluid	ENVO:mammalia-associated habitat	UBERON:tissue fluid	GAZ:United States of America	CCME	Illumina	40.01	-105.27	na	na
Ab.liq.T4.U4	Ab.liq.T4.U4.536305	Abdominal	13	3	4	8.58	ruptured	10090	UBERON:mesentery	abdominal	yes	yes	2011-03-28	NA	4	T4.U4	Ab.liq.T4.U4	28.8	Above8	abdominal	Mouse_DC_4	UBERON:abdominal cavity	1	109	days	0.29863	ENVO:bodily fluid	ENVO:mammalia-associated habitat	UBERON:tissue fluid	GAZ:United States of America	CCME	Illumina	40.01	-105.27	10526	4006
Ab.liq.T4.U5	Ab.liq.T4.U5.536262	Abdominal	13	3	3	8.52	yes	10090	UBERON:mesentery	abdominal	yes	yes	2011-03-28	NA	4	T4.U5	Ab.liq.T4.U5	20.2	Above8	abdominal	Mouse_DC_4	UBERON:abdominal cavity	15	36	days	0.0986301	ENVO:bodily fluid	ENVO:mammalia-associated habitat	UBERON:tissue fluid	GAZ:United States of America	CCME	Illumina	40.01	-105.27	na	na
Ab.liq.T5.U1	Ab.liq.T5.U1.536474	Abdominal	20	5	6	8.82	ruptured	10090	UBERON:mesentery	abdominal	yes	yes	2011-04-04	NA	5	T5.U1	Ab.liq.T5.U1	30.3	Above8	abdominal	Mouse_DC_4	UBERON:abdominal cavity	4	89	days	0.243836	ENVO:bodily fluid	ENVO:mammalia-associated habitat	UBERON:tissue fluid	GAZ:United States of America	CCME	Illumina	40.01	-105.27	19587	na
Ab.liq.T5.U2	Ab.liq.T5.U2.536552	Abdominal	20	5	5	8.82	ruptured	10090	UBERON:mesentery	abdominal	yes	yes	2011-04-04	NA	5	T5.U2	Ab.liq.T5.U2	27.2	Above8	abdominal	Mouse_DC_4	UBERON:abdominal cavity	5	88	days	0.241096	ENVO:bodily fluid	ENVO:mammalia-associated habitat	UBERON:tissue fluid	GAZ:United States of America	CCME	Illumina	40.01	-105.27	15851	1327
Ab.liq.T5.U3	Ab.liq.T5.U3.536254	Abdominal	20	5	7	8.8	ruptured	10090	UBERON:mesentery	abdominal	no	yes	2011-04-04	NA	5	T5.U3	Ab.liq.T5.U3	17.6	Above8	abdominal	Mouse_DC_4	UBERON:abdominal cavity	15	36	days	0.0986301	ENVO:bodily fluid	ENVO:mammalia-associated habitat	UBERON:tissue fluid	GAZ:United States of America	CCME	Illumina	40.01	-105.27	16809	9337
Ab.liq.T5.U4	Ab.liq.T5.U4.536381	Abdominal	20	5	6	8.83	ruptured	10090	UBERON:mesentery	abdominal	yes	yes	2011-04-04	NA	5	T5.U4	Ab.liq.T5.U4	31.6	Above8	abdominal	Mouse_DC_4	UBERON:abdominal cavity	2	96	days	0.263014	ENVO:bodily fluid	ENVO:mammalia-associated habitat	UBERON:tissue fluid	GAZ:United States of America	CCME	Illumina	40.01	-105.27	15776	na
Ab.liq.T5.U5	Ab.liq.T5.U5.536367	Abdominal	20	7	5	8.72	ruptured	10090	UBERON:mesentery	abdominal	yes	yes	2011-04-04	NA	5	T5.U5	Ab.liq.T5.U5	26.5	Above8	abdominal	Mouse_DC_4	UBERON:abdominal cavity	9	63	days	0.172603	ENVO:bodily fluid	ENVO:mammalia-associated habitat	UBERON:tissue fluid	GAZ:United States of America	CCME	Illumina	40.01	-105.27	na	na
Ab.liq.T6.U1	Ab.liq.T6.U1.536458	Abdominal	34	7	7	8.79	ruptured	10090	UBERON:mesentery	abdominal	yes	yes	2011-04-18	NA	6	T6.U1	Ab.liq.T6.U1	24.2	Above8	abdominal	Mouse_DC_4	UBERON:abdominal cavity	12	52	days	0.142466	ENVO:bodily fluid	ENVO:mammalia-associated habitat	UBERON:tissue fluid	GAZ:United States of America	CCME	Illumina	40.01	-105.27	10416	na
Ab.liq.T6.U2	Ab.liq.T6.U2.536347	Abdominal	34	7	7	8.56	ruptured	10090	UBERON:mesentery	abdominal	yes	yes	2011-04-18	NA	6	T6.U2	Ab.liq.T6.U2	23.7	Above8	abdominal	Mouse_DC_4	UBERON:abdominal cavity	12	52	days	0.142466	ENVO:bodily fluid	ENVO:mammalia-associated habitat	UBERON:tissue fluid	GAZ:United States of America	CCME	Illumina	40.01	-105.27	4133	29885
Ab.liq.T6.U3	Ab.liq.T6.U3.536609	Abdominal	34	7	7	8.62	ruptured	10090	UBERON:mesentery	abdominal	yes	yes	2011-04-18	NA	6	T6.U3	Ab.liq.T6.U3	30.5	Above8	abdominal	Mouse_DC_4	UBERON:abdominal cavity	3	89	days	0.243836	ENVO:bodily fluid	ENVO:mammalia-associated habitat	UBERON:tissue fluid	GAZ:United States of America	CCME	Illumina	40.01	-105.27	4611	na
Ab.liq.T6.U4	Ab.liq.T6.U4.536584	Abdominal	34	7	7	8.76	ruptured	10090	UBERON:mesentery	abdominal	yes	yes	2011-04-18	NA	6	T6.U4	Ab.liq.T6.U4	23.6	Above8	abdominal	Mouse_DC_4	UBERON:abdominal cavity	13	49	days	0.134247	ENVO:bodily fluid	ENVO:mammalia-associated habitat	UBERON:tissue fluid	GAZ:United States of America	CCME	Illumina	40.01	-105.27	19914	3917
Ab.liq.T6.U5	Ab.liq.T6.U5.536334	Abdominal	34	7	7	8.91	ruptured	10090	UBERON:mesentery	abdominal	yes	yes	2011-04-18	NA	6	T6.U5	Ab.liq.T6.U5	23.5	Above8	abdominal	Mouse_DC_4	UBERON:abdominal cavity	9	63	days	0.172603	ENVO:bodily fluid	ENVO:mammalia-associated habitat	UBERON:tissue fluid	GAZ:United States of America	CCME	Illumina	40.01	-105.27	11471	na
Ab.reswab.T0.U1	Ab.reswab.T0.U1.536407	Abdominal	0	1	1	6.18	no	10090	UBERON:mesentery	abdominal	no	no	2011-03-15	NA	0	T0.U1	Ab.reswab.T0.U1	26.2	Below7	abdominal	Mouse_DC_5	UBERON:abdominal cavity	5	88	days	0.241096	ENVO:bodily fluid	ENVO:mammalia-associated habitat	UBERON:tissue fluid	GAZ:United States of America	CCME	Illumina	40.01	-105.27	na	1543
Ab.reswab.T0.U2	Ab.reswab.T0.U2.536364	Abdominal	0	1	1	6.12	no	10090	UBERON:mesentery	abdominal	no	no	2011-03-15	NA	0	T0.U2	Ab.reswab.T0.U2	27.6	Below7	abdominal	Mouse_DC_5	UBERON:abdominal cavity	5	88	days	0.241096	ENVO:bodily fluid	ENVO:mammalia-associated habitat	UBERON:tissue fluid	GAZ:United States of America	CCME	Illumina	40.01	-105.27	na	na
Ab.reswab.T0.U3	Ab.reswab.T0.U3.536403	Abdominal	0	1	1	6.14	no	10090	UBERON:mesentery	abdominal	no	no	2011-03-15	NA	0	T0.U3	Ab.reswab.T0.U3	29	Below7	abdominal	Mouse_DC_5	UBERON:abdominal cavity	6	79	days	0.216438	ENVO:bodily fluid	ENVO:mammalia-associated habitat	UBERON:tissue fluid	GAZ:United States of America	CCME	Illumina	40.01	-105.27	14243	na
Ab.reswab.T0.U4	Ab.reswab.T0.U4.536431	Abdominal	0	1	1	6.13	no	10090	UBERON:mesentery	abdominal	no	no	2011-03-15	NA	0	T0.U4	Ab.reswab.T0.U4	23.2	Below7	abdominal	Mouse_DC_5	UBERON:abdominal cavity	1	109	days	0.29863	ENVO:bodily fluid	ENVO:mammalia-associated habitat	UBERON:tissue fluid	GAZ:United States of America	CCME	Illumina	40.01	-105.27	na	na
Ab.reswab.T0.U5	Ab.reswab.T0.U5.536518	Abdominal	0	1	1	6.15	no	10090	UBERON:mesentery	abdominal	no	no	2011-03-15	NA	0	T0.U5	Ab.reswab.T0.U5	25.8	Below7	abdominal	Mouse_DC_5	UBERON:abdominal cavity	10	57	days	0.156164	ENVO:bodily fluid	ENVO:mammalia-associated habitat	UBERON:tissue fluid	GAZ:United States of America	CCME	Illumina	40.01	-105.27	na	na
Ab.reswab.T1.U1	Ab.reswab.T1.U1.536386	Abdominal	3	1	1	5.98	no	10090	UBERON:mesentery	abdominal	no	no	2011-03-18	NA	1	T1.U1	Ab.reswab.T1.U1	26.2	Below7	abdominal	Mouse_DC_5	UBERON:abdominal cavity	10	57	days	0.156164	ENVO:bodily fluid	ENVO:mammalia-associated habitat	UBERON:tissue fluid	GAZ:United States of America	CCME	Illumina	40.01	-105.27	na	na
Ab.reswab.T1.U2	Ab.reswab.T1.U2.536408	Abdominal	3	1	1	6.04	no	10090	UBERON:mesentery	abdominal	no	no	2011-03-18	NA	1	T1.U2	Ab.reswab.T1.U2	20.3	Below7	abdominal	Mouse_DC_5	UBERON:abdominal cavity	6	79	days	0.216438	ENVO:bodily fluid	ENVO:mammalia-associated habitat	UBERON:tissue fluid	GAZ:United States of America	CCME	Illumina	40.01	-105.27	na	na
Ab.reswab.T1.U3	Ab.reswab.T1.U3.536722	Abdominal	3	1	1	5.94	no	10090	UBERON:mesentery	abdominal	no	no	2011-03-18	NA	1	T1.U3	Ab.reswab.T1.U3	20.2	Below7	abdominal	Mouse_DC_5	UBERON:abdominal cavity	13	49	days	0.134247	ENVO:bodily fluid	ENVO:mammalia-associated habitat	UBERON:tissue fluid	GAZ:United States of America	CCME	Illumina	40.01	-105.27	na	na
Ab.reswab.T1.U4	Ab.reswab.T1.U4.536679	Abdominal	3	1	1	5.98	no	10090	UBERON:mesentery	abdominal	no	yes	2011-03-18	NA	1	T1.U4	Ab.reswab.T1.U4	28.5	Below7	abdominal	Mouse_DC_5	UBERON:abdominal cavity	10	57	days	0.156164	ENVO:bodily fluid	ENVO:mammalia-associated habitat	UBERON:tissue fluid	GAZ:United States of America	CCME	Illumina	40.01	-105.27	7010	1098
Ab.reswab.T1.U5	Ab.reswab.T1.U5.536222	Abdominal	3	1	2	5.95	no	10090	UBERON:mesentery	abdominal	no	no	2011-03-18	NA	1	T1.U5	Ab.reswab.T1.U5	24.2	Below7	abdominal	Mouse_DC_5	UBERON:abdominal cavity	6	79	days	0.216438	ENVO:bodily fluid	ENVO:mammalia-associated habitat	UBERON:tissue fluid	GAZ:United States of America	CCME	Illumina	40.01	-105.27	11611	43611
Ab.swab.T6.U1	Ab.swab.T6.U1.536356	Abdominal	34	7	7	8.79	ruptured	10090	UBERON:mesentery	abdominal	yes	yes	2011-04-18	NA	6	T6.U1	Ab.swab.T6.U1	24.2	Above8	abdominal	Mouse_DC_4	UBERON:abdominal cavity	12	52	days	0.142466	ENVO:bodily fluid	ENVO:mammalia-associated habitat	UBERON:tissue fluid	GAZ:United States of America	CCME	Illumina	40.01	-105.27	10404	4823
Ab.swab.T6.U2	Ab.swab.T6.U2.536385	Abdominal	34	7	7	8.56	ruptured	10090	UBERON:mesentery	abdominal	yes	yes	2011-04-18	NA	6	T6.U2	Ab.swab.T6.U2	23.7	Above8	abdominal	Mouse_DC_4	UBERON:abdominal cavity	12	52	days	0.142466	ENVO:bodily fluid	ENVO:mammalia-associated habitat	UBERON:tissue fluid	GAZ:United States of America	CCME	Illumina	40.01	-105.27	13558	66687
Ab.swab.T6.U3	Ab.swab.T6.U3.536706	Abdominal	34	7	7	8.62	ruptured	10090	UBERON:mesentery	abdominal	yes	yes	2011-04-18	NA	6	T6.U3	Ab.swab.T6.U3	30.5	Above8	abdominal	Mouse_DC_4	UBERON:abdominal cavity	3	89	days	0.243836	ENVO:bodily fluid	ENVO:mammalia-associated habitat	UBERON:tissue fluid	GAZ:United States of America	CCME	Illumina	40.01	-105.27	28581	8586
Ab.swab.T6.U4	Ab.swab.T6.U4.536297	Abdominal	34	7	7	8.76	ruptured	10090	UBERON:mesentery	abdominal	yes	yes	2011-04-18	NA	6	T6.U4	Ab.swab.T6.U4	23.6	Above8	abdominal	Mouse_DC_4	UBERON:abdominal cavity	13	49	days	0.134247	ENVO:bodily fluid	ENVO:mammalia-associated habitat	UBERON:tissue fluid	GAZ:United States of America	CCME	Illumina	40.01	-105.27	9304	3739
Ab.swab.T6.U5	Ab.swab.T6.U5.536340	Abdominal	34	7	7	8.91	ruptured	10090	UBERON:mesentery	abdominal	yes	yes	2011-04-18	NA	6	T6.U5	Ab.swab.T6.U5	23.5	Above8	abdominal	Mouse_DC_4	UBERON:abdominal cavity	9	63	days	0.172603	ENVO:bodily fluid	ENVO:mammalia-associated habitat	UBERON:tissue fluid	GAZ:United States of America	CCME	Illumina	40.01	-105.27	36152	3619
Ab.swab.T7.U1	Ab.swab.T7.U1.536324	Abdominal	48	7	7	8.49	ruptured	10090	UBERON:mesentery	abdominal	yes	yes	2011-05-02	NA	7	T7.U1	Ab.swab.T7.U1	27.4	Above8	abdominal	Mouse_DC_4	UBERON:abdominal cavity	15	36	days	0.0986301	ENVO:bodily fluid	ENVO:mammalia-associated habitat	UBERON:tissue fluid	GAZ:United States of America	CCME	Illumina	40.01	-105.27	7454	107500
Ab.swab.T7.U2	Ab.swab.T7.U2.536231	Abdominal	48	8	8	8.83	ruptured	10090	UBERON:mesentery	abdominal	yes	yes	2011-05-02	NA	7	T7.U2	Ab.swab.T7.U2	27	Above8	abdominal	Mouse_DC_4	UBERON:abdominal cavity	5	88	days	0.241096	ENVO:bodily fluid	ENVO:mammalia-associated habitat	UBERON:tissue fluid	GAZ:United States of America	CCME	Illumina	40.01	-105.27	12253	44185
Ab.swab.T7.U3	Ab.swab.T7.U3.536700	Abdominal	48	8	7	8.9	ruptured	10090	UBERON:mesentery	abdominal	yes	yes	2011-05-02	NA	7	T7.U3	Ab.swab.T7.U3	29.3	Above8	abdominal	Mouse_DC_4	UBERON:abdominal cavity	3	89	days	0.243836	ENVO:bodily fluid	ENVO:mammalia-associated habitat	UBERON:tissue fluid	GAZ:United States of America	CCME	Illumina	40.01	-105.27	20730	32060
Ab.swab.T7.U4	Ab.swab.T7.U4.536448	Abdominal	48	8	8	8.84	ruptured	10090	UBERON:mesentery	abdominal	yes	yes	2011-05-02	NA	7	T7.U4	Ab.swab.T7.U4	23	Above8	abdominal	Mouse_DC_4	UBERON:abdominal cavity	11	52	days	0.142466	ENVO:bodily fluid	ENVO:mammalia-associated habitat	UBERON:tissue fluid	GAZ:United States of America	CCME	Illumina	40.01	-105.27	19034	na
Ab.swab.T7.U5	Ab.swab.T7.U5.536317	Abdominal	48	8	8	8.17	ruptured	10090	UBERON:mesentery	abdominal	yes	yes	2011-05-02	NA	7	T7.U5	Ab.swab.T7.U5	17.1	Above8	abdominal	Mouse_DC_4	UBERON:abdominal cavity	5	88	days	0.241096	ENVO:bodily fluid	ENVO:mammalia-associated habitat	UBERON:tissue fluid	GAZ:United States of America	CCME	Illumina	40.01	-105.27	31513	167843
cecum.T0.U1	cecum.T0.U1.536412	Abdominal	0	1	1	6.18	no	10090	UBERON:caecum	abdominal	no	no	2011-03-15	NA	0	T0.U1	cecum.T0.U1	26.2	Below7	abdominal	Mouse_DC_3	UBERON:large intestine	5	88	days	0.241096	ENVO:bodily fluid	ENVO:mammalia-associated habitat	UBERON:cecum mucosa	GAZ:United States of America	CCME	Illumina	40.01	-105.27	na	1442
cecum.T0.U2	cecum.T0.U2.536608	Abdominal	0	1	1	6.12	no	10090	UBERON:caecum	abdominal	no	no	2011-03-15	NA	0	T0.U2	cecum.T0.U2	27.6	Below7	abdominal	Mouse_DC_3	UBERON:large intestine	5	88	days	0.241096	ENVO:bodily fluid	ENVO:mammalia-associated habitat	UBERON:cecum mucosa	GAZ:United States of America	CCME	Illumina	40.01	-105.27	15411	13671
cecum.T0.U3	cecum.T0.U3.536373	Abdominal	0	1	1	6.14	no	10090	UBERON:caecum	abdominal	no	no	2011-03-15	NA	0	T0.U3	cecum.T0.U3	29	Below7	abdominal	Mouse_DC_3	UBERON:large intestine	6	79	days	0.216438	ENVO:bodily fluid	ENVO:mammalia-associated habitat	UBERON:cecum mucosa	GAZ:United States of America	CCME	Illumina	40.01	-105.27	15096	na
cecum.T0.U4	cecum.T0.U4.536346	Abdominal	0	1	1	6.13	no	10090	UBERON:caecum	abdominal	no	yes	2011-03-15	NA	0	T0.U4	cecum.T0.U4	23.2	Below7	abdominal	Mouse_DC_3	UBERON:large intestine	1	109	days	0.29863	ENVO:bodily fluid	ENVO:mammalia-associated habitat	UBERON:cecum mucosa	GAZ:United States of America	CCME	Illumina	40.01	-105.27	10519	29555
cecum.T0.U5	cecum.T0.U5.536228	Abdominal	0	1	2	6.15	no	10090	UBERON:caecum	abdominal	no	no	2011-03-15	NA	0	T0.U5	cecum.T0.U5	25.8	Below7	abdominal	Mouse_DC_3	UBERON:large intestine	10	57	days	0.156164	ENVO:bodily fluid	ENVO:mammalia-associated habitat	UBERON:cecum mucosa	GAZ:United States of America	CCME	Illumina	40.01	-105.27	15620	34753
fecal.T0.U1	fecal.T0.U1.536583	Abdominal	0	NA	NA	NA	NA	10090	UBERON:feces	abdominal	NA	NA	2011-03-15	NA	0	T0.U1	fecal.T0.U1	26.2	NA	abdominal	Mouse_DC_1	UBERON:feces	5	88	days	0.241096	ENVO:feces	ENVO:mammalia-associated habitat	UBERON:feces	GAZ:United States of America	CCME	Illumina	40.01	-105.27	12392	3084
fecal.T0.U2	fecal.T0.U2.536499	Abdominal	0	NA	NA	NA	NA	10090	UBERON:feces	abdominal	NA	NA	2011-03-15	NA	0	T0.U2	fecal.T0.U2	27.6	NA	abdominal	Mouse_DC_1	UBERON:feces	5	88	days	0.241096	ENVO:feces	ENVO:mammalia-associated habitat	UBERON:feces	GAZ:United States of America	CCME	Illumina	40.01	-105.27	12743	205735
fecal.T0.U3	fecal.T0.U3.536284	Abdominal	0	NA	NA	NA	NA	10090	UBERON:feces	abdominal	NA	NA	2011-03-15	NA	0	T0.U3	fecal.T0.U3	29	NA	abdominal	Mouse_DC_2	UBERON:feces	6	79	days	0.216438	ENVO:feces	ENVO:mammalia-associated habitat	UBERON:feces	GAZ:United States of America	CCME	Illumina	40.01	-105.27	15113	520749
fecal.T0.U4	fecal.T0.U4.536719	Abdominal	0	NA	NA	NA	NA	10090	UBERON:feces	abdominal	NA	NA	2011-03-15	NA	0	T0.U4	fecal.T0.U4	23.2	NA	abdominal	Mouse_DC_2	UBERON:feces	1	109	days	0.29863	ENVO:feces	ENVO:mammalia-associated habitat	UBERON:feces	GAZ:United States of America	CCME	Illumina	40.01	-105.27	27568	220485
fecal.T0.U5	fecal.T0.U5.536252	Abdominal	0	NA	NA	NA	NA	10090	UBERON:feces	abdominal	NA	NA	2011-03-15	NA	0	T0.U5	fecal.T0.U5	25.8	NA	abdominal	Mouse_DC_2	UBERON:feces	10	57	days	0.156164	ENVO:feces	ENVO:mammalia-associated habitat	UBERON:feces	GAZ:United States of America	CCME	Illumina	40.01	-105.27	20409	2859
belly.preM.U1	belly.preM.U1.536567	skin_body	0	1	1	5.95	no	10090	UBERON:skin of abdomen	skin	no	no	2011-03-15	NA	0	T0.U1	belly.preM.U1	26.2	Below7	skin	Mouse_DC_2	UBERON:skin	5	88	days	0.241096	ENVO:sebum	ENVO:mammalia-associated habitat	UBERON:sebum	GAZ:United States of America	CCME	Illumina	40.01	-105.27	na	na
belly.preM.U2	belly.preM.U2.536456	skin_body	0	1	1	6.06	no	10090	UBERON:skin of abdomen	skin	no	no	2011-03-15	NA	0	T0.U2	belly.preM.U2	27.6	Below7	skin	Mouse_DC_2	UBERON:skin	5	88	days	0.241096	ENVO:sebum	ENVO:mammalia-associated habitat	UBERON:sebum	GAZ:United States of America	CCME	Illumina	40.01	-105.27	na	64228
belly.preM.U3	belly.preM.U3.536501	skin_body	0	1	1	5.92	no	10090	UBERON:skin of abdomen	skin	no	no	2011-03-15	NA	0	T0.U3	belly.preM.U3	29	Below7	skin	Mouse_DC_2	UBERON:skin	6	79	days	0.216438	ENVO:sebum	ENVO:mammalia-associated habitat	UBERON:sebum	GAZ:United States of America	CCME	Illumina	40.01	-105.27	3650	17172
belly.reswab.T1.U1	belly.reswab.T1.U1.536439	skin_body	3	1	1	5.98	no	10090	UBERON:skin of abdomen	skin	no	no	2011-03-18	NA	1	T1.U1	belly.reswab.T1.U1	26.2	Below7	skin	Mouse_DC_5	UBERON:skin	10	57	days	0.156164	ENVO:sebum	ENVO:mammalia-associated habitat	UBERON:sebum	GAZ:United States of America	CCME	Illumina	40.01	-105.27	20313	na
belly.reswab.T1.U2	belly.reswab.T1.U2.536619	skin_body	3	1	1	6.04	no	10090	UBERON:skin of abdomen	skin	no	no	2011-03-18	NA	1	T1.U2	belly.reswab.T1.U2	20.3	Below7	skin	Mouse_DC_5	UBERON:skin	6	79	days	0.216438	ENVO:sebum	ENVO:mammalia-associated habitat	UBERON:sebum	GAZ:United States of America	CCME	Illumina	40.01	-105.27	25329	na
belly.reswab.T1.U3	belly.reswab.T1.U3.536602	skin_body	3	1	1	5.94	no	10090	UBERON:skin of abdomen	skin	no	no	2011-03-18	NA	1	T1.U3	belly.reswab.T1.U3	20.2	Below7	skin	Mouse_DC_5	UBERON:skin	13	49	days	0.134247	ENVO:sebum	ENVO:mammalia-associated habitat	UBERON:sebum	GAZ:United States of America	CCME	Illumina	40.01	-105.27	5591	3930
belly.reswab.T1.U4	belly.reswab.T1.U4.536510	skin_body	3	1	1	5.98	no	10090	UBERON:skin of abdomen	skin	no	yes	2011-03-18	NA	1	T1.U4	belly.reswab.T1.U4	28.5	Below7	skin	Mouse_DC_5	UBERON:skin	10	57	days	0.156164	ENVO:sebum	ENVO:mammalia-associated habitat	UBERON:sebum	GAZ:United States of America	CCME	Illumina	40.01	-105.27	14343	11500
belly.reswab.T1.U5	belly.reswab.T1.U5.536314	skin_body	3	1	2	5.95	no	10090	UBERON:skin of abdomen	skin	no	no	2011-03-18	NA	1	T1.U5	belly.reswab.T1.U5	24.2	Below7	skin	Mouse_DC_5	UBERON:skin	6	79	days	0.216438	ENVO:sebum	ENVO:mammalia-associated habitat	UBERON:sebum	GAZ:United States of America	CCME	Illumina	40.01	-105.27	3390	na
belly.reswab.TO.U1	belly.reswab.TO.U1.536649	skin_body	0	1	1	6.18	no	10090	UBERON:skin of abdomen	skin	no	no	2011-03-15	NA	0	T0.U1	belly.reswab.TO.U1	26.2	Below7	skin	Mouse_DC_5	UBERON:skin	5	88	days	0.241096	ENVO:sebum	ENVO:mammalia-associated habitat	UBERON:sebum	GAZ:United States of America	CCME	Illumina	40.01	-105.27	na	na
belly.reswab.TO.U2	belly.reswab.TO.U2.536280	skin_body	0	1	1	6.12	no	10090	UBERON:skin of abdomen	skin	no	no	2011-03-15	NA	0	T0.U2	belly.reswab.TO.U2	27.6	Below7	skin	Mouse_DC_5	UBERON:skin	5	88	days	0.241096	ENVO:sebum	ENVO:mammalia-associated habitat	UBERON:sebum	GAZ:United States of America	CCME	Illumina	40.01	-105.27	3082	na
belly.reswab.TO.U3	belly.reswab.TO.U3.536409	skin_body	0	1	1	6.14	no	10090	UBERON:skin of abdomen	skin	no	no	2011-03-15	NA	0	T0.U3	belly.reswab.TO.U3	29	Below7	skin	Mouse_DC_5	UBERON:skin	6	79	days	0.216438	ENVO:sebum	ENVO:mammalia-associated habitat	UBERON:sebum	GAZ:United States of America	CCME	Illumina	40.01	-105.27	na	na
belly.reswab.TO.U4	belly.reswab.TO.U4.536551	skin_body	0	1	1	6.13	no	10090	UBERON:skin of abdomen	skin	no	no	2011-03-15	NA	0	T0.U4	belly.reswab.TO.U4	23.2	Below7	skin	Mouse_DC_5	UBERON:skin	1	109	days	0.29863	ENVO:sebum	ENVO:mammalia-associated habitat	UBERON:sebum	GAZ:United States of America	CCME	Illumina	40.01	-105.27	na	na
belly.reswab.TO.U5	belly.reswab.TO.U5.536670	skin_body	0	1	1	6.15	no	10090	UBERON:skin of abdomen	skin	no	no	2011-03-15	NA	0	T0.U5	belly.reswab.TO.U5	25.8	Below7	skin	Mouse_DC_5	UBERON:skin	10	57	days	0.156164	ENVO:sebum	ENVO:mammalia-associated habitat	UBERON:sebum	GAZ:United States of America	CCME	Illumina	40.01	-105.27	na	na
belly.T7.U1	belly.T7.U1.536547	skin_body	48	7	7	8.49	ruptured	10090	UBERON:skin of abdomen	skin	yes	yes	2011-05-02	NA	7	T7.U1	belly.T7.U1	27.4	Above8	skin	Mouse_DC_5	UBERON:skin	15	36	days	0.0986301	ENVO:sebum	ENVO:mammalia-associated habitat	UBERON:sebum	GAZ:United States of America	CCME	Illumina	40.01	-105.27	16824	140700
belly.T7.U2	belly.T7.U2.536401	skin_body	48	8	8	8.83	ruptured	10090	UBERON:skin of abdomen	skin	yes	yes	2011-05-02	NA	7	T7.U2	belly.T7.U2	27	Above8	skin	Mouse_DC_5	UBERON:skin	5	88	days	0.241096	ENVO:sebum	ENVO:mammalia-associated habitat	UBERON:sebum	GAZ:United States of America	CCME	Illumina	40.01	-105.27	11994	25182
belly.T7.U3	belly.T7.U3.536360	skin_body	48	8	7	8.9	ruptured	10090	UBERON:skin of abdomen	skin	yes	yes	2011-05-02	NA	7	T7.U3	belly.T7.U3	29.3	Above8	skin	Mouse_DC_5	UBERON:skin	3	89	days	0.243836	ENVO:sebum	ENVO:mammalia-associated habitat	UBERON:sebum	GAZ:United States of America	CCME	Illumina	40.01	-105.27	16186	2099
belly.T7.U4	belly.T7.U4.536274	skin_body	48	8	8	8.84	ruptured	10090	UBERON:skin of abdomen	skin	yes	yes	2011-05-02	NA	7	T7.U4	belly.T7.U4	23	Above8	skin	Mouse_DC_5	UBERON:skin	11	52	days	0.142466	ENVO:sebum	ENVO:mammalia-associated habitat	UBERON:sebum	GAZ:United States of America	CCME	Illumina	40.01	-105.27	7181	92644
belly.T7.U5	belly.T7.U5.536747	skin_body	48	8	8	8.17	ruptured	10090	UBERON:skin of abdomen	skin	yes	yes	2011-05-02	NA	7	T7.U5	belly.T7.U5	17.1	Above8	skin	Mouse_DC_5	UBERON:skin	5	88	days	0.241096	ENVO:sebum	ENVO:mammalia-associated habitat	UBERON:sebum	GAZ:United States of America	CCME	Illumina	40.01	-105.27	20782	252926
belly.U.T0.1	belly.U.T0.1.536513	skin_body	0	1	1	6.18	no	10090	UBERON:skin of abdomen	skin	no	no	2011-03-15	NA	0	T0.U1	belly.U.T0.1	26.2	Below7	skin	Mouse_DC_2	UBERON:skin	5	88	days	0.241096	ENVO:sebum	ENVO:mammalia-associated habitat	UBERON:sebum	GAZ:United States of America	CCME	Illumina	40.01	-105.27	na	na
belly.U.T0.2	belly.U.T0.2.536328	skin_body	0	1	1	6.12	no	10090	UBERON:skin of abdomen	skin	no	no	2011-03-15	NA	0	T0.U2	belly.U.T0.2	27.6	Below7	skin	Mouse_DC_2	UBERON:skin	5	88	days	0.241096	ENVO:sebum	ENVO:mammalia-associated habitat	UBERON:sebum	GAZ:United States of America	CCME	Illumina	40.01	-105.27	na	na
belly.U.T0.3	belly.U.T0.3.536391	skin_body	0	1	1	6.14	no	10090	UBERON:skin of abdomen	skin	no	no	2011-03-15	NA	0	T0.U3	belly.U.T0.3	29	Below7	skin	Mouse_DC_2	UBERON:skin	6	79	days	0.216438	ENVO:sebum	ENVO:mammalia-associated habitat	UBERON:sebum	GAZ:United States of America	CCME	Illumina	40.01	-105.27	na	na
belly.U.T0.4	belly.U.T0.4.536627	skin_body	0	1	1	6.13	no	10090	UBERON:skin of abdomen	skin	no	no	2011-03-15	NA	0	T0.U4	belly.U.T0.4	23.2	Below7	skin	Mouse_DC_2	UBERON:skin	1	109	days	0.29863	ENVO:sebum	ENVO:mammalia-associated habitat	UBERON:sebum	GAZ:United States of America	CCME	Illumina	40.01	-105.27	na	na
belly.U.T0.5	belly.U.T0.5.536349	skin_body	0	1	1	6.15	no	10090	UBERON:skin of abdomen	skin	no	no	2011-03-15	NA	0	T0.U5	belly.U.T0.5	25.8	Below7	skin	Mouse_DC_2	UBERON:skin	10	57	days	0.156164	ENVO:sebum	ENVO:mammalia-associated habitat	UBERON:sebum	GAZ:United States of America	CCME	Illumina	40.01	-105.27	4053	na
belly.U.T1.1	belly.U.T1.1.536592	skin_body	3	1	1	5.98	no	10090	UBERON:skin of abdomen	skin	no	no	2011-03-18	NA	1	T1.U1	belly.U.T1.1	26.2	Below7	skin	Mouse_DC_2	UBERON:skin	10	57	days	0.156164	ENVO:sebum	ENVO:mammalia-associated habitat	UBERON:sebum	GAZ:United States of America	CCME	Illumina	40.01	-105.27	na	na
belly.U.T1.2	belly.U.T1.2.536422	skin_body	3	1	1	6.04	no	10090	UBERON:skin of abdomen	skin	no	no	2011-03-18	NA	1	T1.U2	belly.U.T1.2	20.3	Below7	skin	Mouse_DC_2	UBERON:skin	6	79	days	0.216438	ENVO:sebum	ENVO:mammalia-associated habitat	UBERON:sebum	GAZ:United States of America	CCME	Illumina	40.01	-105.27	22247	na
belly.U.T1.3	belly.U.T1.3.536600	skin_body	3	1	1	5.94	no	10090	UBERON:skin of abdomen	skin	no	no	2011-03-18	NA	1	T1.U3	belly.U.T1.3	20.2	Below7	skin	Mouse_DC_2	UBERON:skin	13	49	days	0.134247	ENVO:sebum	ENVO:mammalia-associated habitat	UBERON:sebum	GAZ:United States of America	CCME	Illumina	40.01	-105.27	na	na
belly.U.T1.4	belly.U.T1.4.536207	skin_body	3	1	1	5.98	no	10090	UBERON:skin of abdomen	skin	no	yes	2011-03-18	NA	1	T1.U4	belly.U.T1.4	28.5	Below7	skin	Mouse_DC_2	UBERON:skin	10	57	days	0.156164	ENVO:sebum	ENVO:mammalia-associated habitat	UBERON:sebum	GAZ:United States of America	CCME	Illumina	40.01	-105.27	13423	12123
belly.U.T1.5	belly.U.T1.5.536685	skin_body	3	1	2	5.95	no	10090	UBERON:skin of abdomen	skin	no	no	2011-03-18	NA	1	T1.U5	belly.U.T1.5	24.2	Below7	skin	Mouse_DC_2	UBERON:skin	6	79	days	0.216438	ENVO:sebum	ENVO:mammalia-associated habitat	UBERON:sebum	GAZ:United States of America	CCME	Illumina	40.01	-105.27	4425	na
belly.U.T2.1	belly.U.T2.1.536473	skin_body	6	1	3	6.22	yes	10090	UBERON:skin of abdomen	skin	yes	yes	2011-03-21	NA	2	T2.U1	belly.U.T2.1	18.6	Below7	skin	Mouse_DC_2	UBERON:skin	15	36	days	0.0986301	ENVO:sebum	ENVO:mammalia-associated habitat	UBERON:sebum	GAZ:United States of America	CCME	Illumina	40.01	-105.27	na	80054
belly.U.T2.2	belly.U.T2.2.536233	skin_body	6	1	3	6.38	yes	10090	UBERON:skin of abdomen	skin	yes	yes	2011-03-21	NA	2	T2.U2	belly.U.T2.2	34.1	Below7	skin	Mouse_DC_2	UBERON:skin	1	109	days	0.29863	ENVO:sebum	ENVO:mammalia-associated habitat	UBERON:sebum	GAZ:United States of America	CCME	Illumina	40.01	-105.27	na	90182
belly.U.T2.3	belly.U.T2.3.536725	skin_body	6	2	3	6.19	yes	10090	UBERON:skin of abdomen	skin	yes	yes	2011-03-21	NA	2	T2.U3	belly.U.T2.3	24.1	Below7	skin	Mouse_DC_2	UBERON:skin	9	63	days	0.172603	ENVO:sebum	ENVO:mammalia-associated habitat	UBERON:sebum	GAZ:United States of America	CCME	Illumina	40.01	-105.27	na	177553
belly.U.T2.4	belly.U.T2.4.536266	skin_body	6	2	3	6.16	yes	10090	UBERON:skin of abdomen	skin	yes	yes	2011-03-21	NA	2	T2.U4	belly.U.T2.4	25.3	Below7	skin	Mouse_DC_2	UBERON:skin	6	79	days	0.216438	ENVO:sebum	ENVO:mammalia-associated habitat	UBERON:sebum	GAZ:United States of America	CCME	Illumina	40.01	-105.27	na	6234
belly.U.T2.5	belly.U.T2.5.536365	skin_body	6	1	3	6.16	yes	10090	UBERON:skin of abdomen	skin	yes	yes	2011-03-21	NA	2	T2.U5	belly.U.T2.5	29	Below7	skin	Mouse_DC_2	UBERON:skin	3	89	days	0.243836	ENVO:sebum	ENVO:mammalia-associated habitat	UBERON:sebum	GAZ:United States of America	CCME	Illumina	40.01	-105.27	na	na
belly.U.T3.1	belly.U.T3.1.536397	skin_body	9	3	3	8.26	yes	10090	UBERON:skin of abdomen	skin	yes	yes	2011-03-24	NA	3	T3.U1	belly.U.T3.1	19.5	Above8	skin	Mouse_DC_2	UBERON:skin	12	52	days	0.142466	ENVO:sebum	ENVO:mammalia-associated habitat	UBERON:sebum	GAZ:United States of America	CCME	Illumina	40.01	-105.27	4650	149370
belly.U.T3.2	belly.U.T3.2.536587	skin_body	9	3	3	8.5	yes	10090	UBERON:skin of abdomen	skin	yes	yes	2011-03-24	NA	3	T3.U2	belly.U.T3.2	34.5	Above8	skin	Mouse_DC_2	UBERON:skin	2	96	days	0.263014	ENVO:sebum	ENVO:mammalia-associated habitat	UBERON:sebum	GAZ:United States of America	CCME	Illumina	40.01	-105.27	na	40908
belly.U.T3.3	belly.U.T3.3.536395	skin_body	9	3	3	8.44	yes	10090	UBERON:skin of abdomen	skin	yes	yes	2011-03-24	NA	3	T3.U3	belly.U.T3.3	18.6	Above8	skin	Mouse_DC_2	UBERON:skin	15	36	days	0.0986301	ENVO:sebum	ENVO:mammalia-associated habitat	UBERON:sebum	GAZ:United States of America	CCME	Illumina	40.01	-105.27	10002	na
belly.U.T3.4	belly.U.T3.4.536540	skin_body	9	3	3	8.38	yes	10090	UBERON:skin of abdomen	skin	yes	yes	2011-03-24	NA	3	T3.U4	belly.U.T3.4	30.3	Above8	skin	Mouse_DC_2	UBERON:skin	4	89	days	0.243836	ENVO:sebum	ENVO:mammalia-associated habitat	UBERON:sebum	GAZ:United States of America	CCME	Illumina	40.01	-105.27	na	6889
belly.U.T3.5	belly.U.T3.5.536214	skin_body	9	2	3	8.18	yes	10090	UBERON:skin of abdomen	skin	yes	yes	2011-03-24	NA	3	T3.U5	belly.U.T3.5	19.1	Above8	skin	Mouse_DC_2	UBERON:skin	15	36	days	0.0986301	ENVO:sebum	ENVO:mammalia-associated habitat	UBERON:sebum	GAZ:United States of America	CCME	Illumina	40.01	-105.27	20062	1511
belly.U.T4.1	belly.U.T4.1.536682	skin_body	13	5	6	8.78	ruptured	10090	UBERON:skin of abdomen	skin	yes	yes	2011-03-28	NA	4	T4.U1	belly.U.T4.1	23.9	Above8	skin	Mouse_DC_2	UBERON:skin	7	77	days	0.210959	ENVO:sebum	ENVO:mammalia-associated habitat	UBERON:sebum	GAZ:United States of America	CCME	Illumina	40.01	-105.27	15922	54874
belly.U.T4.2	belly.U.T4.2.536652	skin_body	13	3	4	8.75	ruptured	10090	UBERON:skin of abdomen	skin	yes	yes	2011-03-28	NA	4	T4.U2	belly.U.T4.2	17.6	Above8	skin	Mouse_DC_2	UBERON:skin	14	36	days	0.0986301	ENVO:sebum	ENVO:mammalia-associated habitat	UBERON:sebum	GAZ:United States of America	CCME	Illumina	40.01	-105.27	18203	9793
belly.U.T4.3	belly.U.T4.3.536377	skin_body	13	3	3	8.61	yes	10090	UBERON:skin of abdomen	skin	yes	yes	2011-03-28	NA	4	T4.U3	belly.U.T4.3	30.8	Above8	skin	Mouse_DC_2	UBERON:skin	4	89	days	0.243836	ENVO:sebum	ENVO:mammalia-associated habitat	UBERON:sebum	GAZ:United States of America	CCME	Illumina	40.01	-105.27	12791	119018
belly.U.T4.4	belly.U.T4.4.536617	skin_body	13	3	4	8.58	ruptured	10090	UBERON:skin of abdomen	skin	yes	yes	2011-03-28	NA	4	T4.U4	belly.U.T4.4	28.8	Above8	skin	Mouse_DC_2	UBERON:skin	1	109	days	0.29863	ENVO:sebum	ENVO:mammalia-associated habitat	UBERON:sebum	GAZ:United States of America	CCME	Illumina	40.01	-105.27	na	127719
belly.U.T4.5	belly.U.T4.5.536692	skin_body	13	3	3	8.52	yes	10090	UBERON:skin of abdomen	skin	yes	yes	2011-03-28	NA	4	T4.U5	belly.U.T4.5	20.2	Above8	skin	Mouse_DC_2	UBERON:skin	15	36	days	0.0986301	ENVO:sebum	ENVO:mammalia-associated habitat	UBERON:sebum	GAZ:United States of America	CCME	Illumina	40.01	-105.27	14627	45498
belly.U.T5.1	belly.U.T5.1.536687	skin_body	20	5	6	8.82	ruptured	10090	UBERON:skin of abdomen	skin	yes	yes	2011-04-04	NA	5	T5.U1	belly.U.T5.1	30.3	Above8	skin	Mouse_DC_2	UBERON:skin	4	89	days	0.243836	ENVO:sebum	ENVO:mammalia-associated habitat	UBERON:sebum	GAZ:United States of America	CCME	Illumina	40.01	-105.27	24367	30225
belly.U.T5.2	belly.U.T5.2.536555	skin_body	20	5	5	8.82	ruptured	10090	UBERON:skin of abdomen	skin	yes	yes	2011-04-04	NA	5	T5.U2	belly.U.T5.2	27.2	Above8	skin	Mouse_DC_2	UBERON:skin	5	88	days	0.241096	ENVO:sebum	ENVO:mammalia-associated habitat	UBERON:sebum	GAZ:United States of America	CCME	Illumina	40.01	-105.27	24491	73311
belly.U.T5.3	belly.U.T5.3.536553	skin_body	20	5	7	8.8	ruptured	10090	UBERON:skin of abdomen	skin	no	yes	2011-04-04	NA	5	T5.U3	belly.U.T5.3	17.6	Above8	skin	Mouse_DC_2	UBERON:skin	15	36	days	0.0986301	ENVO:sebum	ENVO:mammalia-associated habitat	UBERON:sebum	GAZ:United States of America	CCME	Illumina	40.01	-105.27	14409	113447
belly.U.T5.4	belly.U.T5.4.536732	skin_body	20	5	6	8.83	ruptured	10090	UBERON:skin of abdomen	skin	yes	yes	2011-04-04	NA	5	T5.U4	belly.U.T5.4	31.6	Above8	skin	Mouse_DC_2	UBERON:skin	2	96	days	0.263014	ENVO:sebum	ENVO:mammalia-associated habitat	UBERON:sebum	GAZ:United States of America	CCME	Illumina	40.01	-105.27	17440	279925
belly.U.T5.5	belly.U.T5.5.536306	skin_body	20	7	5	8.72	ruptured	10090	UBERON:skin of abdomen	skin	yes	yes	2011-04-04	NA	5	T5.U5	belly.U.T5.5	26.5	Above8	skin	Mouse_DC_2	UBERON:skin	9	63	days	0.172603	ENVO:sebum	ENVO:mammalia-associated habitat	UBERON:sebum	GAZ:United States of America	CCME	Illumina	40.01	-105.27	17026	181427
belly.U.T6.1	belly.U.T6.1.536372	skin_body	34	7	7	8.79	ruptured	10090	UBERON:skin of abdomen	skin	yes	yes	2011-04-18	NA	6	T6.U1	belly.U.T6.1	24.2	Above8	skin	Mouse_DC_2	UBERON:skin	12	52	days	0.142466	ENVO:sebum	ENVO:mammalia-associated habitat	UBERON:sebum	GAZ:United States of America	CCME	Illumina	40.01	-105.27	20401	207523
belly.U.T6.2	belly.U.T6.2.536247	skin_body	34	7	7	8.56	ruptured	10090	UBERON:skin of abdomen	skin	yes	yes	2011-04-18	NA	6	T6.U2	belly.U.T6.2	23.7	Above8	skin	Mouse_DC_2	UBERON:skin	12	52	days	0.142466	ENVO:sebum	ENVO:mammalia-associated habitat	UBERON:sebum	GAZ:United States of America	CCME	Illumina	40.01	-105.27	29394	245207
belly.U.T6.3	belly.U.T6.3.536561	skin_body	34	7	7	8.62	ruptured	10090	UBERON:skin of abdomen	skin	yes	yes	2011-04-18	NA	6	T6.U3	belly.U.T6.3	30.5	Above8	skin	Mouse_DC_2	UBERON:skin	3	89	days	0.243836	ENVO:sebum	ENVO:mammalia-associated habitat	UBERON:sebum	GAZ:United States of America	CCME	Illumina	40.01	-105.27	25589	177232
belly.U.T6.4	belly.U.T6.4.536232	skin_body	34	7	7	8.76	ruptured	10090	UBERON:skin of abdomen	skin	yes	yes	2011-04-18	NA	6	T6.U4	belly.U.T6.4	23.6	Above8	skin	Mouse_DC_2	UBERON:skin	13	49	days	0.134247	ENVO:sebum	ENVO:mammalia-associated habitat	UBERON:sebum	GAZ:United States of America	CCME	Illumina	40.01	-105.27	22269	180291
belly.U.T6.5	belly.U.T6.5.536432	skin_body	34	7	7	8.91	ruptured	10090	UBERON:skin of abdomen	skin	yes	yes	2011-04-18	NA	6	T6.U5	belly.U.T6.5	23.5	Above8	skin	Mouse_DC_2	UBERON:skin	9	63	days	0.172603	ENVO:sebum	ENVO:mammalia-associated habitat	UBERON:sebum	GAZ:United States of America	CCME	Illumina	40.01	-105.27	19913	133236
Outsidemouth.T0.U1	Outsidemouth.T0.U1.536548	skin_head	0	1	1	6.18	no	10090	UBERON:skin of head	skin	no	no	2011-03-15	NA	0	T0.U1	Outsidemouth.T0.U1	26.2	Below7	mouth	Mouse_DC_5	UBERON:skin	5	88	days	0.241096	ENVO:sebum	ENVO:mammalia-associated habitat	UBERON:sebum	GAZ:United States of America	CCME	Illumina	40.01	-105.27	na	na
Outsidemouth.T0.U2	Outsidemouth.T0.U2.536256	skin_head	0	1	1	6.12	no	10090	UBERON:skin of head	skin	no	no	2011-03-15	NA	0	T0.U2	Outsidemouth.T0.U2	27.6	Below7	mouth	Mouse_DC_5	UBERON:skin	5	88	days	0.241096	ENVO:sebum	ENVO:mammalia-associated habitat	UBERON:sebum	GAZ:United States of America	CCME	Illumina	40.01	-105.27	5711	na
Outsidemouth.T0.U3	Outsidemouth.T0.U3.536248	skin_head	0	1	1	6.14	no	10090	UBERON:skin of head	skin	no	no	2011-03-15	NA	0	T0.U3	Outsidemouth.T0.U3	29	Below7	mouth	Mouse_DC_5	UBERON:skin	6	79	days	0.216438	ENVO:sebum	ENVO:mammalia-associated habitat	UBERON:sebum	GAZ:United States of America	CCME	Illumina	40.01	-105.27	na	na
Outsidemouth.T0.U4	Outsidemouth.T0.U4.536295	skin_head	0	1	1	6.13	no	10090	UBERON:skin of head	skin	no	no	2011-03-15	NA	0	T0.U4	Outsidemouth.T0.U4	23.2	Below7	mouth	Mouse_DC_5	UBERON:skin	1	109	days	0.29863	ENVO:sebum	ENVO:mammalia-associated habitat	UBERON:sebum	GAZ:United States of America	CCME	Illumina	40.01	-105.27	na	na
Outsidemouth.T0.U5	Outsidemouth.T0.U5.536663	skin_head	0	1	1	6.15	no	10090	UBERON:skin of head	skin	no	no	2011-03-15	NA	0	T0.U5	Outsidemouth.T0.U5	25.8	Below7	mouth	Mouse_DC_5	UBERON:skin	10	57	days	0.156164	ENVO:sebum	ENVO:mammalia-associated habitat	UBERON:sebum	GAZ:United States of America	CCME	Illumina	40.01	-105.27	na	na
outsidemouthT1.U1	outsidemouthT1.U1.536668	skin_head	3	1	1	5.98	no	10090	UBERON:skin of head	skin	no	no	2011-03-18	NA	1	T1.U1	outsidemouthT1.U1	26.2	Below7	mouth	Mouse_DC_6	UBERON:skin	10	57	days	0.156164	ENVO:sebum	ENVO:mammalia-associated habitat	UBERON:sebum	GAZ:United States of America	CCME	Illumina	40.01	-105.27	26820	na
outsidemouthT1.U2	outsidemouthT1.U2.536736	skin_head	3	1	1	6.04	no	10090	UBERON:skin of head	skin	no	no	2011-03-18	NA	1	T1.U2	outsidemouthT1.U2	20.3	Below7	mouth	Mouse_DC_6	UBERON:skin	6	79	days	0.216438	ENVO:sebum	ENVO:mammalia-associated habitat	UBERON:sebum	GAZ:United States of America	CCME	Illumina	40.01	-105.27	47292	na
outsidemouthT1.U3	outsidemouthT1.U3.536657	skin_head	3	1	1	5.94	no	10090	UBERON:skin of head	skin	no	no	2011-03-18	NA	1	T1.U3	outsidemouthT1.U3	20.2	Below7	mouth	Mouse_DC_6	UBERON:skin	13	49	days	0.134247	ENVO:sebum	ENVO:mammalia-associated habitat	UBERON:sebum	GAZ:United States of America	CCME	Illumina	40.01	-105.27	10239	na
outsidemouthT1.U4	outsidemouthT1.U4.536344	skin_head	3	1	1	5.98	no	10090	UBERON:skin of head	skin	no	yes	2011-03-18	NA	1	T1.U4	outsidemouthT1.U4	28.5	Below7	mouth	Mouse_DC_6	UBERON:skin	10	57	days	0.156164	ENVO:sebum	ENVO:mammalia-associated habitat	UBERON:sebum	GAZ:United States of America	CCME	Illumina	40.01	-105.27	22373	15954
outsidemouthT1.U5	outsidemouthT1.U5.536389	skin_head	3	1	2	5.95	no	10090	UBERON:skin of head	skin	no	no	2011-03-18	NA	1	T1.U5	outsidemouthT1.U5	24.2	Below7	mouth	Mouse_DC_6	UBERON:skin	6	79	days	0.216438	ENVO:sebum	ENVO:mammalia-associated habitat	UBERON:sebum	GAZ:United States of America	CCME	Illumina	40.01	-105.27	8898	na
outsidemouthT2.U1	outsidemouthT2.U1.536267	skin_head	6	1	3	6.22	yes	10090	UBERON:skin of head	skin	yes	yes	2011-03-21	NA	2	T2.U1	outsidemouthT2.U1	18.6	Below7	mouth	Mouse_DC_6	UBERON:skin	15	36	days	0.0986301	ENVO:sebum	ENVO:mammalia-associated habitat	UBERON:sebum	GAZ:United States of America	CCME	Illumina	40.01	-105.27	20465	135357
outsidemouthT2.U2	outsidemouthT2.U2.536494	skin_head	6	1	3	6.38	yes	10090	UBERON:skin of head	skin	yes	yes	2011-03-21	NA	2	T2.U2	outsidemouthT2.U2	34.1	Below7	mouth	Mouse_DC_6	UBERON:skin	1	109	days	0.29863	ENVO:sebum	ENVO:mammalia-associated habitat	UBERON:sebum	GAZ:United States of America	CCME	Illumina	40.01	-105.27	23934	90524
outsidemouthT2.U3	outsidemouthT2.U3.536710	skin_head	6	2	3	6.19	yes	10090	UBERON:skin of head	skin	yes	yes	2011-03-21	NA	2	T2.U3	outsidemouthT2.U3	24.1	Below7	mouth	Mouse_DC_6	UBERON:skin	9	63	days	0.172603	ENVO:sebum	ENVO:mammalia-associated habitat	UBERON:sebum	GAZ:United States of America	CCME	Illumina	40.01	-105.27	21432	288332
outsidemouthT2.U4	outsidemouthT2.U4.536637	skin_head	6	2	3	6.16	yes	10090	UBERON:skin of head	skin	yes	yes	2011-03-21	NA	2	T2.U4	outsidemouthT2.U4	25.3	Below7	mouth	Mouse_DC_6	UBERON:skin	6	79	days	0.216438	ENVO:sebum	ENVO:mammalia-associated habitat	UBERON:sebum	GAZ:United States of America	CCME	Illumina	40.01	-105.27	46714	137895
outsidemouthT2.U5	outsidemouthT2.U5.536568	skin_head	6	1	3	6.16	yes	10090	UBERON:skin of head	skin	yes	yes	2011-03-21	NA	2	T2.U5	outsidemouthT2.U5	29	Below7	mouth	Mouse_DC_6	UBERON:skin	3	89	days	0.243836	ENVO:sebum	ENVO:mammalia-associated habitat	UBERON:sebum	GAZ:United States of America	CCME	Illumina	40.01	-105.27	25005	183322
outsidemouthT3.U1	outsidemouthT3.U1.536512	skin_head	9	3	3	8.26	yes	10090	UBERON:skin of head	skin	yes	yes	2011-03-24	NA	3	T3.U1	outsidemouthT3.U1	19.5	Above8	mouth	Mouse_DC_6	UBERON:skin	12	52	days	0.142466	ENVO:sebum	ENVO:mammalia-associated habitat	UBERON:sebum	GAZ:United States of America	CCME	Illumina	40.01	-105.27	25771	7198
outsidemouthT3.U2	outsidemouthT3.U2.536209	skin_head	9	3	3	8.5	yes	10090	UBERON:skin of head	skin	yes	yes	2011-03-24	NA	3	T3.U2	outsidemouthT3.U2	34.5	Above8	mouth	Mouse_DC_6	UBERON:skin	2	96	days	0.263014	ENVO:sebum	ENVO:mammalia-associated habitat	UBERON:sebum	GAZ:United States of America	CCME	Illumina	40.01	-105.27	52920	54447
outsidemouthT3.U3	outsidemouthT3.U3.536318	skin_head	9	3	3	8.44	yes	10090	UBERON:skin of head	skin	yes	yes	2011-03-24	NA	3	T3.U3	outsidemouthT3.U3	18.6	Above8	mouth	Mouse_DC_6	UBERON:skin	15	36	days	0.0986301	ENVO:sebum	ENVO:mammalia-associated habitat	UBERON:sebum	GAZ:United States of America	CCME	Illumina	40.01	-105.27	43622	122422
outsidemouthT3.U4	outsidemouthT3.U4.536329	skin_head	9	3	3	8.38	yes	10090	UBERON:skin of head	skin	yes	yes	2011-03-24	NA	3	T3.U4	outsidemouthT3.U4	30.3	Above8	mouth	Mouse_DC_6	UBERON:skin	4	89	days	0.243836	ENVO:sebum	ENVO:mammalia-associated habitat	UBERON:sebum	GAZ:United States of America	CCME	Illumina	40.01	-105.27	29230	46076
outsidemouthT3.U5	outsidemouthT3.U5.536479	skin_head	9	2	3	8.18	yes	10090	UBERON:skin of head	skin	yes	yes	2011-03-24	NA	3	T3.U5	outsidemouthT3.U5	19.1	Above8	mouth	Mouse_DC_6	UBERON:skin	15	36	days	0.0986301	ENVO:sebum	ENVO:mammalia-associated habitat	UBERON:sebum	GAZ:United States of America	CCME	Illumina	40.01	-105.27	22752	2148
outsidemouthT4.U1	outsidemouthT4.U1.536532	skin_head	13	5	6	8.78	ruptured	10090	UBERON:skin of head	skin	yes	yes	2011-03-28	NA	4	T4.U1	outsidemouthT4.U1	23.9	Above8	mouth	Mouse_DC_6	UBERON:skin	7	77	days	0.210959	ENVO:sebum	ENVO:mammalia-associated habitat	UBERON:sebum	GAZ:United States of America	CCME	Illumina	40.01	-105.27	50230	78824
outsidemouthT4.U2	outsidemouthT4.U2.536258	skin_head	13	3	4	8.75	ruptured	10090	UBERON:skin of head	skin	yes	yes	2011-03-28	NA	4	T4.U2	outsidemouthT4.U2	17.6	Above8	mouth	Mouse_DC_6	UBERON:skin	14	36	days	0.0986301	ENVO:sebum	ENVO:mammalia-associated habitat	UBERON:sebum	GAZ:United States of America	CCME	Illumina	40.01	-105.27	43097	43951
outsidemouthT4.U3	outsidemouthT4.U3.536331	skin_head	13	3	3	8.61	yes	10090	UBERON:skin of head	skin	yes	yes	2011-03-28	NA	4	T4.U3	outsidemouthT4.U3	30.8	Above8	mouth	Mouse_DC_6	UBERON:skin	4	89	days	0.243836	ENVO:sebum	ENVO:mammalia-associated habitat	UBERON:sebum	GAZ:United States of America	CCME	Illumina	40.01	-105.27	34295	47265
outsidemouthT4.U4	outsidemouthT4.U4.536455	skin_head	13	3	4	8.58	ruptured	10090	UBERON:skin of head	skin	yes	yes	2011-03-28	NA	4	T4.U4	outsidemouthT4.U4	28.8	Above8	mouth	Mouse_DC_6	UBERON:skin	1	109	days	0.29863	ENVO:sebum	ENVO:mammalia-associated habitat	UBERON:sebum	GAZ:United States of America	CCME	Illumina	40.01	-105.27	29899	125550
outsidemouthT4.U5	outsidemouthT4.U5.536446	skin_head	13	3	3	8.52	yes	10090	UBERON:skin of head	skin	yes	yes	2011-03-28	NA	4	T4.U5	outsidemouthT4.U5	20.2	Above8	mouth	Mouse_DC_6	UBERON:skin	15	36	days	0.0986301	ENVO:sebum	ENVO:mammalia-associated habitat	UBERON:sebum	GAZ:United States of America	CCME	Illumina	40.01	-105.27	45464	51951
outsidemouthT5.U1	outsidemouthT5.U1.536645	skin_head	20	5	6	8.82	ruptured	10090	UBERON:skin of head	skin	yes	yes	2011-04-04	NA	5	T5.U1	outsidemouthT5.U1	30.3	Above8	mouth	Mouse_DC_6	UBERON:skin	4	89	days	0.243836	ENVO:sebum	ENVO:mammalia-associated habitat	UBERON:sebum	GAZ:United States of America	CCME	Illumina	40.01	-105.27	22842	113253
outsidemouthT5.U2	outsidemouthT5.U2.536511	skin_head	20	5	5	8.82	ruptured	10090	UBERON:skin of head	skin	yes	yes	2011-04-04	NA	5	T5.U2	outsidemouthT5.U2	27.2	Above8	mouth	Mouse_DC_6	UBERON:skin	5	88	days	0.241096	ENVO:sebum	ENVO:mammalia-associated habitat	UBERON:sebum	GAZ:United States of America	CCME	Illumina	40.01	-105.27	56244	91334
outsidemouthT5.U3	outsidemouthT5.U3.536241	skin_head	20	5	7	8.8	ruptured	10090	UBERON:skin of head	skin	no	yes	2011-04-04	NA	5	T5.U3	outsidemouthT5.U3	17.6	Above8	mouth	Mouse_DC_6	UBERON:skin	15	36	days	0.0986301	ENVO:sebum	ENVO:mammalia-associated habitat	UBERON:sebum	GAZ:United States of America	CCME	Illumina	40.01	-105.27	43525	100794
outsidemouthT5.U4	outsidemouthT5.U4.536610	skin_head	20	5	6	8.83	ruptured	10090	UBERON:skin of head	skin	yes	yes	2011-04-04	NA	5	T5.U4	outsidemouthT5.U4	31.6	Above8	mouth	Mouse_DC_6	UBERON:skin	2	96	days	0.263014	ENVO:sebum	ENVO:mammalia-associated habitat	UBERON:sebum	GAZ:United States of America	CCME	Illumina	40.01	-105.27	22025	217332
outsidemouthT5.U5	outsidemouthT5.U5.536506	skin_head	20	7	5	8.72	ruptured	10090	UBERON:skin of head	skin	yes	yes	2011-04-04	NA	5	T5.U5	outsidemouthT5.U5	26.5	Above8	mouth	Mouse_DC_6	UBERON:skin	9	63	days	0.172603	ENVO:sebum	ENVO:mammalia-associated habitat	UBERON:sebum	GAZ:United States of America	CCME	Illumina	40.01	-105.27	48177	331306
outsidemouthT6.U1	outsidemouthT6.U1.536444	skin_head	34	7	7	8.79	ruptured	10090	UBERON:skin of head	skin	yes	yes	2011-04-18	NA	6	T6.U1	outsidemouthT6.U1	24.2	Above8	mouth	Mouse_DC_6	UBERON:skin	12	52	days	0.142466	ENVO:sebum	ENVO:mammalia-associated habitat	UBERON:sebum	GAZ:United States of America	CCME	Illumina	40.01	-105.27	52445	340389
outsidemouthT6.U2	outsidemouthT6.U2.536486	skin_head	34	7	7	8.56	ruptured	10090	UBERON:skin of head	skin	yes	yes	2011-04-18	NA	6	T6.U2	outsidemouthT6.U2	23.7	Above8	mouth	Mouse_DC_6	UBERON:skin	12	52	days	0.142466	ENVO:sebum	ENVO:mammalia-associated habitat	UBERON:sebum	GAZ:United States of America	CCME	Illumina	40.01	-105.27	44422	752300
outsidemouthT6.U3	outsidemouthT6.U3.536504	skin_head	34	7	7	8.62	ruptured	10090	UBERON:skin of head	skin	yes	yes	2011-04-18	NA	6	T6.U3	outsidemouthT6.U3	30.5	Above8	mouth	Mouse_DC_6	UBERON:skin	3	89	days	0.243836	ENVO:sebum	ENVO:mammalia-associated habitat	UBERON:sebum	GAZ:United States of America	CCME	Illumina	40.01	-105.27	48111	215560
outsidemouthT6.U4	outsidemouthT6.U4.536651	skin_head	34	7	7	8.76	ruptured	10090	UBERON:skin of head	skin	yes	yes	2011-04-18	NA	6	T6.U4	outsidemouthT6.U4	23.6	Above8	mouth	Mouse_DC_6	UBERON:skin	13	49	days	0.134247	ENVO:sebum	ENVO:mammalia-associated habitat	UBERON:sebum	GAZ:United States of America	CCME	Illumina	40.01	-105.27	26446	285800
outsidemouthT6.U5	outsidemouthT6.U5.536490	skin_head	34	7	7	8.91	ruptured	10090	UBERON:skin of head	skin	yes	yes	2011-04-18	NA	6	T6.U5	outsidemouthT6.U5	23.5	Above8	mouth	Mouse_DC_6	UBERON:skin	9	63	days	0.172603	ENVO:sebum	ENVO:mammalia-associated habitat	UBERON:sebum	GAZ:United States of America	CCME	Illumina	40.01	-105.27	32208	249832
outsidemouthT7.U1	outsidemouthT7.U1.536739	skin_head	48	7	7	8.49	ruptured	10090	UBERON:skin of head	skin	yes	yes	2011-05-02	NA	7	T7.U1	outsidemouthT7.U1	27.4	Above8	mouth	Mouse_DC_6	UBERON:skin	15	36	days	0.0986301	ENVO:sebum	ENVO:mammalia-associated habitat	UBERON:sebum	GAZ:United States of America	CCME	Illumina	40.01	-105.27	26739	na
outsidemouthT7.U2	outsidemouthT7.U2.536211	skin_head	48	8	8	8.83	ruptured	10090	UBERON:skin of head	skin	yes	yes	2011-05-02	NA	7	T7.U2	outsidemouthT7.U2	27	Above8	mouth	Mouse_DC_6	UBERON:skin	5	88	days	0.241096	ENVO:sebum	ENVO:mammalia-associated habitat	UBERON:sebum	GAZ:United States of America	CCME	Illumina	40.01	-105.27	47231	665687
outsidemouthT7.U3	outsidemouthT7.U3.536225	skin_head	48	8	7	8.9	ruptured	10090	UBERON:skin of head	skin	yes	yes	2011-05-02	NA	7	T7.U3	outsidemouthT7.U3	29.3	Above8	mouth	Mouse_DC_6	UBERON:skin	3	89	days	0.243836	ENVO:sebum	ENVO:mammalia-associated habitat	UBERON:sebum	GAZ:United States of America	CCME	Illumina	40.01	-105.27	34468	280794
outsidemouthT7.U4	outsidemouthT7.U4.536639	skin_head	48	8	8	8.84	ruptured	10090	UBERON:skin of head	skin	yes	yes	2011-05-02	NA	7	T7.U4	outsidemouthT7.U4	23	Above8	mouth	Mouse_DC_6	UBERON:skin	11	52	days	0.142466	ENVO:sebum	ENVO:mammalia-associated habitat	UBERON:sebum	GAZ:United States of America	CCME	Illumina	40.01	-105.27	48461	327315
outsidemouthT7.U5	outsidemouthT7.U5.536576	skin_head	48	8	8	8.17	ruptured	10090	UBERON:skin of head	skin	yes	yes	2011-05-02	NA	7	T7.U5	outsidemouthT7.U5	17.1	Above8	mouth	Mouse_DC_6	UBERON:skin	5	88	days	0.241096	ENVO:sebum	ENVO:mammalia-associated habitat	UBERON:sebum	GAZ:United States of America	CCME	Illumina	40.01	-105.27	52316	635568
soil1.0.1g.T0U1	soil1.0.1g.T0U1.536392	soil	0	1	1	6.18	no	10090	NA	soil	no	no	2011-03-15	w_corpse	0	T0.U1	soil1.0.1g.T0U1	26.2	Below7	soil	Mouse_DC_3	NA	5	88	days	0.241096	ENVO:soil	ENVO:soil	NA	GAZ:United States of America	CCME	Illumina	40.01	-105.27	10254	149665
soil1.0.1g.T0U2	soil1.0.1g.T0U2.536623	soil	0	1	1	6.12	no	10090	NA	soil	no	no	2011-03-15	w_corpse	0	T0.U2	soil1.0.1g.T0U2	27.6	Below7	soil	Mouse_DC_3	NA	5	88	days	0.241096	ENVO:soil	ENVO:soil	NA	GAZ:United States of America	CCME	Illumina	40.01	-105.27	17279	na
soil1.0.1g.T0U3	soil1.0.1g.T0U3.536438	soil	0	1	1	6.14	no	10090	NA	soil	no	no	2011-03-15	w_corpse	0	T0.U3	soil1.0.1g.T0U3	29	Below7	soil	Mouse_DC_3	NA	6	79	days	0.216438	ENVO:soil	ENVO:soil	NA	GAZ:United States of America	CCME	Illumina	40.01	-105.27	13712	84294
soil1.0.1g.T0U4	soil1.0.1g.T0U4.536699	soil	0	1	1	6.13	no	10090	NA	soil	no	no	2011-03-15	w_corpse	0	T0.U4	soil1.0.1g.T0U4	23.2	Below7	soil	Mouse_DC_3	NA	1	109	days	0.29863	ENVO:soil	ENVO:soil	NA	GAZ:United States of America	CCME	Illumina	40.01	-105.27	7091	217494
soil1.0.1g.T0U5	soil1.0.1g.T0U5.536528	soil	0	1	1	6.15	no	10090	NA	soil	no	no	2011-03-15	w_corpse	0	T0.U5	soil1.0.1g.T0U5	25.8	Below7	soil	Mouse_DC_3	NA	10	57	days	0.156164	ENVO:soil	ENVO:soil	NA	GAZ:United States of America	CCME	Illumina	40.01	-105.27	10703	161042
soil1.0.1g.T4U1	soil1.0.1g.T4U1.536255	soil	13	5	6	8.78	ruptured	10090	NA	soil	yes	yes	2011-03-28	w_corpse	4	T4.U1	soil1.0.1g.T4U1	23.9	Above8	soil	Mouse_DC_3	NA	7	77	days	0.210959	ENVO:soil	ENVO:soil	NA	GAZ:United States of America	CCME	Illumina	40.01	-105.27	2923	112052
soil1.0.1g.T4U2	soil1.0.1g.T4U2.536390	soil	13	3	4	8.75	ruptured	10090	NA	soil	yes	yes	2011-03-28	w_corpse	4	T4.U2	soil1.0.1g.T4U2	17.6	Above8	soil	Mouse_DC_3	NA	14	36	days	0.0986301	ENVO:soil	ENVO:soil	NA	GAZ:United States of America	CCME	Illumina	40.01	-105.27	6361	94776
soil1.0.1g.T4U3	soil1.0.1g.T4U3.536375	soil	13	3	3	8.61	yes	10090	NA	soil	yes	yes	2011-03-28	w_corpse	4	T4.U3	soil1.0.1g.T4U3	30.8	Above8	soil	Mouse_DC_3	NA	4	89	days	0.243836	ENVO:soil	ENVO:soil	NA	GAZ:United States of America	CCME	Illumina	40.01	-105.27	6809	183023
soil1.0.1g.T4U4	soil1.0.1g.T4U4.536321	soil	13	3	4	8.58	ruptured	10090	NA	soil	yes	yes	2011-03-28	w_corpse	4	T4.U4	soil1.0.1g.T4U4	28.8	Above8	soil	Mouse_DC_3	NA	1	109	days	0.29863	ENVO:soil	ENVO:soil	NA	GAZ:United States of America	CCME	Illumina	40.01	-105.27	8055	81514
soil1.0.1g.T4U5	soil1.0.1g.T4U5.536530	soil	13	3	3	8.52	yes	10090	NA	soil	yes	yes	2011-03-28	w_corpse	4	T4.U5	soil1.0.1g.T4U5	20.2	Above8	soil	Mouse_DC_3	NA	15	36	days	0.0986301	ENVO:soil	ENVO:soil	NA	GAZ:United States of America	CCME	Illumina	40.01	-105.27	5296	76475
soil1.0.1g.T7U1	soil1.0.1g.T7U1.536694	soil	48	7	7	8.49	ruptured	10090	NA	soil	yes	yes	2011-05-02	w_corpse	7	T7.U1	soil1.0.1g.T7U1	27.4	Above8	soil	Mouse_DC_3	NA	15	36	days	0.0986301	ENVO:soil	ENVO:soil	NA	GAZ:United States of America	CCME	Illumina	40.01	-105.27	8302	288643
soil1.0.1g.T7U2	soil1.0.1g.T7U2.536569	soil	48	8	8	8.83	ruptured	10090	NA	soil	yes	yes	2011-05-02	w_corpse	7	T7.U2	soil1.0.1g.T7U2	27	Above8	soil	Mouse_DC_3	NA	5	88	days	0.241096	ENVO:soil	ENVO:soil	NA	GAZ:United States of America	CCME	Illumina	40.01	-105.27	6546	59878
soil1.0.1g.T7U3	soil1.0.1g.T7U3.536721	soil	48	8	7	8.9	ruptured	10090	NA	soil	yes	yes	2011-05-02	w_corpse	7	T7.U3	soil1.0.1g.T7U3	29.3	Above8	soil	Mouse_DC_3	NA	3	89	days	0.243836	ENVO:soil	ENVO:soil	NA	GAZ:United States of America	CCME	Illumina	40.01	-105.27	6142	146066
soil1.0.1g.T7U4	soil1.0.1g.T7U4.536243	soil	48	8	8	8.84	ruptured	10090	NA	soil	yes	yes	2011-05-02	w_corpse	7	T7.U4	soil1.0.1g.T7U4	23	Above8	soil	Mouse_DC_3	NA	11	52	days	0.142466	ENVO:soil	ENVO:soil	NA	GAZ:United States of America	CCME	Illumina	40.01	-105.27	6747	71929
soil1.0.1g.T7U5	soil1.0.1g.T7U5.536354	soil	48	8	8	8.17	ruptured	10090	NA	soil	yes	yes	2011-05-02	w_corpse	7	T7.U5	soil1.0.1g.T7U5	17.1	Above8	soil	Mouse_DC_3	NA	5	88	days	0.241096	ENVO:soil	ENVO:soil	NA	GAZ:United States of America	CCME	Illumina	40.01	-105.27	16110	156901
soil1.0.3g.T7U1	soil1.0.3g.T7U1.536369	soil	48	7	7	8.49	ruptured	10090	NA	soil	yes	yes	2011-05-02	w_corpse	7	T7.U1	soil1.0.3g.T7U1	27.4	Above8	soil	Mouse_DC_3	NA	15	36	days	0.0986301	ENVO:soil	ENVO:soil	NA	GAZ:United States of America	CCME	Illumina	40.01	-105.27	4274	376947
soil1.0.3g.T7U2	soil1.0.3g.T7U2.536646	soil	48	8	8	8.83	ruptured	10090	NA	soil	yes	yes	2011-05-02	w_corpse	7	T7.U2	soil1.0.3g.T7U2	27	Above8	soil	Mouse_DC_3	NA	5	88	days	0.241096	ENVO:soil	ENVO:soil	NA	GAZ:United States of America	CCME	Illumina	40.01	-105.27	9225	273655
soil1.0.3g.T7U3	soil1.0.3g.T7U3.536738	soil	48	8	7	8.9	ruptured	10090	NA	soil	yes	yes	2011-05-02	w_corpse	7	T7.U3	soil1.0.3g.T7U3	29.3	Above8	soil	Mouse_DC_3	NA	3	89	days	0.243836	ENVO:soil	ENVO:soil	NA	GAZ:United States of America	CCME	Illumina	40.01	-105.27	7096	88050
soil1.T0U1	soil1.T0U1.536708	soil	0	1	1	6.18	no	10090	NA	soil	no	no	2011-03-15	w_corpse	0	T0.U1	soil1.T0U1	26.2	Below7	soil	Mouse_DC_1	NA	5	88	days	0.241096	ENVO:soil	ENVO:soil	NA	GAZ:United States of America	CCME	Illumina	40.01	-105.27	8309	256881
soil1.T0U2	soil1.T0U2.536521	soil	0	1	1	6.12	no	10090	NA	soil	no	no	2011-03-15	w_corpse	0	T0.U2	soil1.T0U2	27.6	Below7	soil	Mouse_DC_1	NA	5	88	days	0.241096	ENVO:soil	ENVO:soil	NA	GAZ:United States of America	CCME	Illumina	40.01	-105.27	na	205162
soil1.T0U3	soil1.T0U3.536656	soil	0	1	1	6.14	no	10090	NA	soil	no	no	2011-03-15	w_corpse	0	T0.U3	soil1.T0U3	29	Below7	soil	Mouse_DC_1	NA	6	79	days	0.216438	ENVO:soil	ENVO:soil	NA	GAZ:United States of America	CCME	Illumina	40.01	-105.27	10613	388455
soil1.T0U4	soil1.T0U4.536644	soil	0	1	1	6.13	no	10090	NA	soil	no	no	2011-03-15	w_corpse	0	T0.U4	soil1.T0U4	23.2	Below7	soil	Mouse_DC_1	NA	1	109	days	0.29863	ENVO:soil	ENVO:soil	NA	GAZ:United States of America	CCME	Illumina	40.01	-105.27	6011	280555
soil1.T0U5	soil1.T0U5.536434	soil	0	1	1	6.15	no	10090	NA	soil	no	no	2011-03-15	w_corpse	0	T0.U5	soil1.T0U5	25.8	Below7	soil	Mouse_DC_1	NA	10	57	days	0.156164	ENVO:soil	ENVO:soil	NA	GAZ:United States of America	CCME	Illumina	40.01	-105.27	na	119285
soil1.T1U1	soil1.T1U1.536338	soil	3	1	1	5.98	no	10090	NA	soil	no	no	2011-03-18	w_corpse	1	T1.U1	soil1.T1U1	26.2	Below7	soil	Mouse_DC_1	NA	10	57	days	0.156164	ENVO:soil	ENVO:soil	NA	GAZ:United States of America	CCME	Illumina	40.01	-105.27	na	116698
soil1.T1U2	soil1.T1U2.536614	soil	3	1	1	6.04	no	10090	NA	soil	no	no	2011-03-18	w_corpse	1	T1.U2	soil1.T1U2	20.3	Below7	soil	Mouse_DC_1	NA	6	79	days	0.216438	ENVO:soil	ENVO:soil	NA	GAZ:United States of America	CCME	Illumina	40.01	-105.27	na	188930
soil1.T1U3	soil1.T1U3.536277	soil	3	1	1	5.94	no	10090	NA	soil	no	no	2011-03-18	w_corpse	1	T1.U3	soil1.T1U3	20.2	Below7	soil	Mouse_DC_1	NA	13	49	days	0.134247	ENVO:soil	ENVO:soil	NA	GAZ:United States of America	CCME	Illumina	40.01	-105.27	na	301405
soil1.T1U4	soil1.T1U4.536711	soil	3	1	1	5.98	no	10090	NA	soil	no	yes	2011-03-18	w_corpse	1	T1.U4	soil1.T1U4	28.5	Below7	soil	Mouse_DC_1	NA	10	57	days	0.156164	ENVO:soil	ENVO:soil	NA	GAZ:United States of America	CCME	Illumina	40.01	-105.27	9275	344777
soil1.T1U5	soil1.T1U5.536469	soil	3	1	2	5.95	no	10090	NA	soil	no	no	2011-03-18	w_corpse	1	T1.U5	soil1.T1U5	24.2	Below7	soil	Mouse_DC_1	NA	6	79	days	0.216438	ENVO:soil	ENVO:soil	NA	GAZ:United States of America	CCME	Illumina	40.01	-105.27	11263	365481
soil1.T2U1	soil1.T2U1.536245	soil	6	1	3	6.22	yes	10090	NA	soil	yes	yes	2011-03-21	w_corpse	2	T2.U1	soil1.T2U1	18.6	Below7	soil	Mouse_DC_1	NA	15	36	days	0.0986301	ENVO:soil	ENVO:soil	NA	GAZ:United States of America	CCME	Illumina	40.01	-105.27	12231	373774
soil1.T2U2	soil1.T2U2.536483	soil	6	1	3	6.38	yes	10090	NA	soil	yes	yes	2011-03-21	w_corpse	2	T2.U2	soil1.T2U2	34.1	Below7	soil	Mouse_DC_1	NA	1	109	days	0.29863	ENVO:soil	ENVO:soil	NA	GAZ:United States of America	CCME	Illumina	40.01	-105.27	16025	235806
soil1.T2U3	soil1.T2U3.536715	soil	6	2	3	6.19	yes	10090	NA	soil	yes	yes	2011-03-21	w_corpse	2	T2.U3	soil1.T2U3	24.1	Below7	soil	Mouse_DC_1	NA	9	63	days	0.172603	ENVO:soil	ENVO:soil	NA	GAZ:United States of America	CCME	Illumina	40.01	-105.27	13073	96951
soil1.T2U4	soil1.T2U4.536453	soil	6	2	3	6.16	yes	10090	NA	soil	yes	yes	2011-03-21	w_corpse	2	T2.U4	soil1.T2U4	25.3	Below7	soil	Mouse_DC_1	NA	6	79	days	0.216438	ENVO:soil	ENVO:soil	NA	GAZ:United States of America	CCME	Illumina	40.01	-105.27	6400	187510
soil1.T2U5	soil1.T2U5.536681	soil	6	1	3	6.16	yes	10090	NA	soil	yes	yes	2011-03-21	w_corpse	2	T2.U5	soil1.T2U5	29	Below7	soil	Mouse_DC_1	NA	3	89	days	0.243836	ENVO:soil	ENVO:soil	NA	GAZ:United States of America	CCME	Illumina	40.01	-105.27	4099	75158
soil1.T3U1	soil1.T3U1.536591	soil	9	3	3	8.26	yes	10090	NA	soil	yes	yes	2011-03-24	w_corpse	3	T3.U1	soil1.T3U1	19.5	Above8	soil	Mouse_DC_1	NA	12	52	days	0.142466	ENVO:soil	ENVO:soil	NA	GAZ:United States of America	CCME	Illumina	40.01	-105.27	21289	186253
soil1.T3U2	soil1.T3U2.536524	soil	9	3	3	8.5	yes	10090	NA	soil	yes	yes	2011-03-24	w_corpse	3	T3.U2	soil1.T3U2	34.5	Above8	soil	Mouse_DC_1	NA	2	96	days	0.263014	ENVO:soil	ENVO:soil	NA	GAZ:United States of America	CCME	Illumina	40.01	-105.27	12982	182789
soil1.T3U3	soil1.T3U3.536339	soil	9	3	3	8.44	yes	10090	NA	soil	yes	yes	2011-03-24	w_corpse	3	T3.U3	soil1.T3U3	18.6	Above8	soil	Mouse_DC_1	NA	15	36	days	0.0986301	ENVO:soil	ENVO:soil	NA	GAZ:United States of America	CCME	Illumina	40.01	-105.27	6263	48232
soil1.T3U4	soil1.T3U4.536748	soil	9	3	3	8.38	yes	10090	NA	soil	yes	yes	2011-03-24	w_corpse	3	T3.U4	soil1.T3U4	30.3	Above8	soil	Mouse_DC_1	NA	4	89	days	0.243836	ENVO:soil	ENVO:soil	NA	GAZ:United States of America	CCME	Illumina	40.01	-105.27	11842	179994
soil1.T3U5	soil1.T3U5.536291	soil	9	2	3	8.18	yes	10090	NA	soil	yes	yes	2011-03-24	w_corpse	3	T3.U5	soil1.T3U5	19.1	Above8	soil	Mouse_DC_1	NA	15	36	days	0.0986301	ENVO:soil	ENVO:soil	NA	GAZ:United States of America	CCME	Illumina	40.01	-105.27	na	120284
soil1.T4U1	soil1.T4U1.536698	soil	13	5	6	8.78	ruptured	10090	NA	soil	yes	yes	2011-03-28	w_corpse	4	T4.U1	soil1.T4U1	23.9	Above8	soil	Mouse_DC_1	NA	7	77	days	0.210959	ENVO:soil	ENVO:soil	NA	GAZ:United States of America	CCME	Illumina	40.01	-105.27	6806	103304
soil1.T4U2	soil1.T4U2.536218	soil	13	3	4	8.75	ruptured	10090	NA	soil	yes	yes	2011-03-28	w_corpse	4	T4.U2	soil1.T4U2	17.6	Above8	soil	Mouse_DC_1	NA	14	36	days	0.0986301	ENVO:soil	ENVO:soil	NA	GAZ:United States of America	CCME	Illumina	40.01	-105.27	12460	295432
soil1.T4U3	soil1.T4U3.536534	soil	13	3	3	8.61	yes	10090	NA	soil	yes	yes	2011-03-28	w_corpse	4	T4.U3	soil1.T4U3	30.8	Above8	soil	Mouse_DC_1	NA	4	89	days	0.243836	ENVO:soil	ENVO:soil	NA	GAZ:United States of America	CCME	Illumina	40.01	-105.27	13525	11795
soil1.T4U4	soil1.T4U4.536565	soil	13	3	4	8.58	ruptured	10090	NA	soil	yes	yes	2011-03-28	w_corpse	4	T4.U4	soil1.T4U4	28.8	Above8	soil	Mouse_DC_1	NA	1	109	days	0.29863	ENVO:soil	ENVO:soil	NA	GAZ:United States of America	CCME	Illumina	40.01	-105.27	3082	491431
soil1.T4U5	soil1.T4U5.536304	soil	13	3	3	8.52	yes	10090	NA	soil	yes	yes	2011-03-28	w_corpse	4	T4.U5	soil1.T4U5	20.2	Above8	soil	Mouse_DC_1	NA	15	36	days	0.0986301	ENVO:soil	ENVO:soil	NA	GAZ:United States of America	CCME	Illumina	40.01	-105.27	8797	451803
soil1.T5U1	soil1.T5U1.536603	soil	20	5	6	8.82	ruptured	10090	NA	soil	yes	yes	2011-04-04	w_corpse	5	T5.U1	soil1.T5U1	30.3	Above8	soil	Mouse_DC_1	NA	4	89	days	0.243836	ENVO:soil	ENVO:soil	NA	GAZ:United States of America	CCME	Illumina	40.01	-105.27	28824	97272
soil1.T5U2	soil1.T5U2.536337	soil	20	5	5	8.82	ruptured	10090	NA	soil	yes	yes	2011-04-04	w_corpse	5	T5.U2	soil1.T5U2	27.2	Above8	soil	Mouse_DC_1	NA	5	88	days	0.241096	ENVO:soil	ENVO:soil	NA	GAZ:United States of America	CCME	Illumina	40.01	-105.27	13035	277854
soil1.T5U3	soil1.T5U3.536556	soil	20	5	7	8.8	ruptured	10090	NA	soil	no	yes	2011-04-04	w_corpse	5	T5.U3	soil1.T5U3	17.6	Above8	soil	Mouse_DC_1	NA	15	36	days	0.0986301	ENVO:soil	ENVO:soil	NA	GAZ:United States of America	CCME	Illumina	40.01	-105.27	8598	212014
soil1.T5U4	soil1.T5U4.536276	soil	20	5	6	8.83	ruptured	10090	NA	soil	yes	yes	2011-04-04	w_corpse	5	T5.U4	soil1.T5U4	31.6	Above8	soil	Mouse_DC_1	NA	2	96	days	0.263014	ENVO:soil	ENVO:soil	NA	GAZ:United States of America	CCME	Illumina	40.01	-105.27	na	160978
soil1.T5U5	soil1.T5U5.536410	soil	20	7	5	8.72	ruptured	10090	NA	soil	yes	yes	2011-04-04	w_corpse	5	T5.U5	soil1.T5U5	26.5	Above8	soil	Mouse_DC_1	NA	9	63	days	0.172603	ENVO:soil	ENVO:soil	NA	GAZ:United States of America	CCME	Illumina	40.01	-105.27	18221	112575
soil1.T6U1	soil1.T6U1.536461	soil	34	7	7	8.79	ruptured	10090	NA	soil	yes	yes	2011-04-18	w_corpse	6	T6.U1	soil1.T6U1	24.2	Above8	soil	Mouse_DC_1	NA	12	52	days	0.142466	ENVO:soil	ENVO:soil	NA	GAZ:United States of America	CCME	Illumina	40.01	-105.27	5951	219409
soil1.T6U2	soil1.T6U2.536601	soil	34	7	7	8.56	ruptured	10090	NA	soil	yes	yes	2011-04-18	w_corpse	6	T6.U2	soil1.T6U2	23.7	Above8	soil	Mouse_DC_1	NA	12	52	days	0.142466	ENVO:soil	ENVO:soil	NA	GAZ:United States of America	CCME	Illumina	40.01	-105.27	7747	172354
soil1.T6U3	soil1.T6U3.536746	soil	34	7	7	8.62	ruptured	10090	NA	soil	yes	yes	2011-04-18	w_corpse	6	T6.U3	soil1.T6U3	30.5	Above8	soil	Mouse_DC_1	NA	3	89	days	0.243836	ENVO:soil	ENVO:soil	NA	GAZ:United States of America	CCME	Illumina	40.01	-105.27	7619	48298
soil1.T6U4	soil1.T6U4.536707	soil	34	7	7	8.76	ruptured	10090	NA	soil	yes	yes	2011-04-18	w_corpse	6	T6.U4	soil1.T6U4	23.6	Above8	soil	Mouse_DC_1	NA	13	49	days	0.134247	ENVO:soil	ENVO:soil	NA	GAZ:United States of America	CCME	Illumina	40.01	-105.27	5134	119288
soil1.T6U5	soil1.T6U5.536613	soil	34	7	7	8.91	ruptured	10090	NA	soil	yes	yes	2011-04-18	w_corpse	6	T6.U5	soil1.T6U5	23.5	Above8	soil	Mouse_DC_1	NA	9	63	days	0.172603	ENVO:soil	ENVO:soil	NA	GAZ:United States of America	CCME	Illumina	40.01	-105.27	10285	75239
Soil.U.cntr.T0.1	Soil.U.cntr.T0.1.536437	soil_no_corpse	0	Un_soil_control	Un_soil_control	5.95	Un_soil_control	10090	NA	soil	Un_soil_control	Un_soil_control	2011-03-15	no_corpse	0	unknown	Soil.U.cntr.T0.1	26.2	Below7	soil	Mouse_DC_1	NA	10	57	days	0.156164	ENVO:soil	ENVO:soil	NA	GAZ:United States of America	CCME	Illumina	40.01	-105.27	na	104216
Soil.U.cntr.T0.2	Soil.U.cntr.T0.2.536493	soil_no_corpse	0	Un_soil_control	Un_soil_control	6.06	Un_soil_control	10090	NA	soil	Un_soil_control	Un_soil_control	2011-03-15	no_corpse	0	unknown	Soil.U.cntr.T0.2	20.3	Below7	soil	Mouse_DC_1	NA	6	79	days	0.216438	ENVO:soil	ENVO:soil	NA	GAZ:United States of America	CCME	Illumina	40.01	-105.27	na	na
Soil.U.cntr.T0.3	Soil.U.cntr.T0.3.536560	soil_no_corpse	0	Un_soil_control	Un_soil_control	5.92	Un_soil_control	10090	NA	soil	Un_soil_control	Un_soil_control	2011-03-15	no_corpse	0	unknown	Soil.U.cntr.T0.3	20.2	Below7	soil	Mouse_DC_1	NA	13	49	days	0.134247	ENVO:soil	ENVO:soil	NA	GAZ:United States of America	CCME	Illumina	40.01	-105.27	14116	63420
Soil.U.cntr.T2.1	Soil.U.cntr.T2.1.536466	soil_no_corpse	6	Un_soil_control	Un_soil_control	NA	Un_soil_control	10090	NA	soil	Un_soil_control	Un_soil_control	2011-03-21	no_corpse	2	unknown	Soil.U.cntr.T2.1	18.6	NA	soil	Mouse_DC_1	NA	15	36	days	0.0986301	ENVO:soil	ENVO:soil	NA	GAZ:United States of America	CCME	Illumina	40.01	-105.27	na	na
Soil.U.cntr.T2.2	Soil.U.cntr.T2.2.536224	soil_no_corpse	6	Un_soil_control	Un_soil_control	NA	Un_soil_control	10090	NA	soil	Un_soil_control	Un_soil_control	2011-03-21	no_corpse	2	unknown	Soil.U.cntr.T2.2	34.1	NA	soil	Mouse_DC_1	NA	1	109	days	0.29863	ENVO:soil	ENVO:soil	NA	GAZ:United States of America	CCME	Illumina	40.01	-105.27	4009	194813
Soil.U.cntr.T2.3	Soil.U.cntr.T2.3.536366	soil_no_corpse	6	Un_soil_control	Un_soil_control	NA	Un_soil_control	10090	NA	soil	Un_soil_control	Un_soil_control	2011-03-21	no_corpse	2	unknown	Soil.U.cntr.T2.3	24.1	NA	soil	Mouse_DC_1	NA	9	63	days	0.172603	ENVO:soil	ENVO:soil	NA	GAZ:United States of America	CCME	Illumina	40.01	-105.27	6047	144689
Soil.U.cntr.T5.2	Soil.U.cntr.T5.2.536234	soil_no_corpse	20	Un_soil_control	Un_soil_control	NA	Un_soil_control	10090	NA	soil	Un_soil_control	Un_soil_control	2011-04-04	no_corpse	5	unknown	Soil.U.cntr.T5.2	27.2	NA	soil	Mouse_DC_1	NA	5	88	days	0.241096	ENVO:soil	ENVO:soil	NA	GAZ:United States of America	CCME	Illumina	40.01	-105.27	6414	na
Soil.U.cntr.T5.3	Soil.U.cntr.T5.3.536503	soil_no_corpse	20	Un_soil_control	Un_soil_control	NA	Un_soil_control	10090	NA	soil	Un_soil_control	Un_soil_control	2011-04-04	no_corpse	5	unknown	Soil.U.cntr.T5.3	17.6	NA	soil	Mouse_DC_1	NA	15	36	days	0.0986301	ENVO:soil	ENVO:soil	NA	GAZ:United States of America	CCME	Illumina	40.01	-105.27	13958	66139
Soil.U.cntr.T7.1	Soil.U.cntr.T7.1.536635	soil_no_corpse	48	Un_soil_control	Un_soil_control	5.77	Un_soil_control	10090	NA	soil	Un_soil_control	Un_soil_control	2011-04-04	no_corpse	7	unknown	Soil.U.cntr.T7.1	27.4	Below7	soil	Mouse_DC_3	NA	15	36	days	0.0986301	ENVO:soil	ENVO:soil	NA	GAZ:United States of America	CCME	Illumina	40.01	-105.27	8129	8853
Soil.U.cntr.T7.2	Soil.U.cntr.T7.2.536543	soil_no_corpse	48	Un_soil_control	Un_soil_control	5.86	Un_soil_control	10090	NA	soil	Un_soil_control	Un_soil_control	2011-05-02	no_corpse	7	unknown	Soil.U.cntr.T7.2	27	Below7	soil	Mouse_DC_3	NA	5	88	days	0.241096	ENVO:soil	ENVO:soil	NA	GAZ:United States of America	CCME	Illumina	40.01	-105.27	8812	133219
Soil.U.cntr.T7.3	Soil.U.cntr.T7.3.536419	soil_no_corpse	48	Un_soil_control	Un_soil_control	5.72	Un_soil_control	10090	NA	soil	Un_soil_control	Un_soil_control	2011-05-02	no_corpse	7	unknown	Soil.U.cntr.T7.3	29.3	Below7	soil	Mouse_DC_3	NA	3	89	days	0.243836	ENVO:soil	ENVO:soil	NA	GAZ:United States of America	CCME	Illumina	40.01	-105.27	6433	110580
Soil.U.cntr.T7.3repeat	Soil.U.cntr.T7.3repeat.536336	soil_no_corpse	48	Un_soil_control	Un_soil_control	5.72	Un_soil_control	10090	NA	soil	Un_soil_control	Un_soil_control	2011-05-02	no_corpse	7	unknown	Soil.U.cntr.T7.3repeat	29.3	Below7	soil	Mouse_DC_3	NA	3	89	days	0.243836	ENVO:soil	ENVO:soil	NA	GAZ:United States of America	CCME	Illumina	40.01	-105.27	11409	na
																																		Abdominal	43	23
																																		skin of body	33	31
	Abdominal	65																																skin of head	36	29
	skin of body	53																																soil	46	52
	skin of head	40																																soil control	9	8
	soil	53																																Sum	167	143
	soil control	12
	Sum	223

## Sheet: B
Supplemental File 1B - Pacbio taxonomy assignments. Samples were sequenced with the universal 515f/1391r or eukaryotic targeted 515f/EukBr.
				Abdominal	Abdominal	Abdominal	Abdominal	Abdominal	Abdominal	Abdominal	Abdominal	Abdominal	Abdominal	Abdominal	Abdominal	Skin	Skin	Skin	Skin	Skin	Skin	Soil	Soil	Soil	Soil	Soil	Soil	Soil	Soil
taxonomy	#OTU ID	Reference_database	sum	cecum.T0.U2	cecum.T0.U4	cecum.T0.U4.2	cecum.T0.U5.2	fecal.T0.U3	fecal.T0.U4	fecal.T0.U5	fecal.T0.U5.EukBr	Ab.swab.T7.U1	Ab.swab.T7.U1.EukBr	Ab.swab.T7.U2	Ab.swab.T7.U4	outsidemouthT4.U1	outsidemouthT4.U2	outsidemouthT4.U3	outsidemouthT7.U1	outsidemouthT7.U3	outsidemouthT7.U5	soil1.0.1g.T0U1.EukBr	soil1.0.1g.T0U2	soil1.0.1g.T0U3	soil1.0.1g.T0U4.2	soil1.0.1g.T0U5.2	soil1.0.1g.T7U1	soil1.0.1g.T7U2	soil1.0.1g.T7U3
k__Bacteria;p__Proteobacteria;c__Gammaproteobacteria;o__Enterobacteriales;f__Enterobacteriaceae;g__Proteus;s__Proteusvulgaris	470878	Greengenes	1804	0	0	0	0	0	0	0	0	0	0	0	657	0	0	1147	0	0	0	0	0	0	0	0	0	0	0
k__Bacteria;p__Firmicutes;c__Bacilli;o__Lactobacillales;f__Lactobacillaceae;g__Lactobacillus;s__Lactobacillusreuteri	262735	Greengenes	790	30	252	277	151	5	41	4	29	0	0	1	0	0	0	0	0	0	0	0	0	0	0	0	0	0	0
k__Bacteria;p__Firmicutes;c__Bacilli;o__Lactobacillales;f__Lactobacillaceae;g__Lactobacillus;s__Lactobacillusintestinalis	15130	Greengenes	708	5	252	345	57	0	48	0	0	0	0	1	0	0	0	0	0	0	0	0	0	0	0	0	0	0	0
k__Bacteria;p__Proteobacteria;c__Gammaproteobacteria;o__Enterobacteriales;f__Enterobacteriaceae;g__;s__	198239	Greengenes	678	0	0	0	0	0	0	0	0	654	15	2	2	0	0	0	0	0	0	0	0	0	4	0	1	0	0
k__Bacteria;p__Proteobacteria;c__Betaproteobacteria;o__Burkholderiales;f__Alcaligenaceae;g__Achromobacter;s__	423327	Greengenes	633	0	0	0	0	0	0	0	0	2	0	24	4	0	450	3	22	80	44	0	0	0	1	1	0	2	0
k__Bacteria;p__Firmicutes;c__Bacilli;o__Lactobacillales;f__Lactobacillaceae;g__Lactobacillus;s__	319430	Greengenes	516	51	105	126	67	15	9	117	25	0	0	1	0	0	0	0	0	0	0	0	0	0	0	0	0	0	0
k__Bacteria;p__Firmicutes;c__Bacilli;o__Lactobacillales;f__Lactobacillaceae;g__Lactobacillus;s__	332364	Greengenes	461	161	53	63	83	27	44	22	8	0	0	0	0	0	0	0	0	0	0	0	0	0	0	0	0	0	0
k__Bacteria;p__Bacteroidetes;c__Sphingobacteria;o__Sphingobacteriales;f__Sphingobacteriaceae;g__Sphingobacterium;s__Sphingobacteriumspiritivorum	470996	Greengenes	383	0	0	1	0	0	0	0	0	0	0	0	0	0	0	0	342	0	40	0	0	0	0	0	0	0	0
k__Bacteria;p__Firmicutes;c__Bacilli;o__Lactobacillales;f__Enterococcaceae;g__Enterococcus;s__Enterococcusfaecalis	382771	Greengenes	382	0	0	0	0	0	0	0	0	38	0	325	18	0	0	0	0	1	0	0	0	0	0	0	0	0	0
k__Bacteria;p__Actinobacteria;c__Actinobacteria;o__Bifidobacteriales;f__Bifidobacteriaceae;g__Bifidobacterium;s__Bifidobacteriumpseudolongum	131391	Greengenes	364	90	72	101	66	10	15	7	0	1	0	1	1	0	0	0	0	0	0	0	0	0	0	0	0	0	0
k__Bacteria;p__Proteobacteria;c__Alphaproteobacteria;o__Rhizobiales;f__Brucellaceae;g__Pseudochrobactrum;s__	146948	Greengenes	362	0	0	0	0	0	0	0	0	16	5	7	9	0	0	0	173	128	12	0	0	0	0	0	1	7	4
k__Bacteria;p__Proteobacteria;c__Gammaproteobacteria;o__Enterobacteriales;f__Enterobacteriaceae;g__;s__	175189	Greengenes	280	0	0	0	0	0	0	0	2	11	267	0	0	0	0	0	0	0	0	0	0	0	0	0	0	0	0
k__Bacteria;p__Firmicutes;c__Bacilli;o__Lactobacillales;f__Lactobacillaceae;g__Lactobacillus;s__	416229	Greengenes	245	6	18	21	8	0	3	10	179	0	0	0	0	0	0	0	0	0	0	0	0	0	0	0	0	0	0
k__Bacteria;p__Proteobacteria;c__Gammaproteobacteria;o__Enterobacteriales;f__Enterobacteriaceae;g__Citrobacter;s__	258785	Greengenes	243	0	0	93	0	0	0	0	0	0	0	0	0	0	0	0	0	0	0	0	0	0	0	150	0	0	0
k__Bacteria;p__Proteobacteria;c__Betaproteobacteria;o__Burkholderiales;f__Alcaligenaceae;g__;s__	547828	Greengenes	199	0	0	0	0	0	0	0	0	0	0	0	3	0	0	0	36	88	10	0	0	0	0	0	14	23	25
k__Bacteria;p__Proteobacteria;c__Betaproteobacteria;o__Burkholderiales;f__Alcaligenaceae;g__Bordetella;s__	6877	Greengenes	197	0	0	0	0	0	0	0	0	0	0	3	1	0	123	1	5	52	12	0	0	0	0	0	0	0	0
k__Bacteria;p__Proteobacteria;c__Alphaproteobacteria;o__Caulobacterales;f__Caulobacteraceae;g__Brevundimonas;s__Brevundimonasdiminuta	5593	Greengenes	178	0	0	0	0	0	0	0	0	0	0	0	1	0	0	0	1	7	0	0	0	0	0	0	11	59	99
k__Bacteria;p__Firmicutes;c__Clostridia;o__Clostridiales;f__Lachnospiraceae;g__;s__	230756	Greengenes	147	3	0	0	2	142	0	0	0	0	0	0	0	0	0	0	0	0	0	0	0	0	0	0	0	0	0
k__Bacteria;p__Bacteroidetes;c__Sphingobacteria;o__Sphingobacteriales;f__Sphingobacteriaceae;g__Sphingobacterium;s__	239331	Greengenes	128	0	0	0	0	0	0	0	0	0	0	0	0	0	122	0	0	0	0	0	0	0	0	0	4	2	0
k__Bacteria;p__Proteobacteria;c__Gammaproteobacteria;o__Enterobacteriales;f__Enterobacteriaceae;g__Trabulsiella;s__Enterobacterradicincitans	201129	Greengenes	121	0	0	0	0	0	0	0	0	0	0	0	0	0	0	0	0	0	0	0	0	0	0	121	0	0	0
k__Bacteria;p__Proteobacteria;c__Gammaproteobacteria;o__Enterobacteriales;f__Enterobacteriaceae;g__Serratia;s__	206221	Greengenes	120	0	0	1	0	0	0	0	0	46	18	43	0	0	0	0	12	0	0	0	0	0	0	0	0	0	0
k__Archaea;p__Crenarchaeota;c__Thaumarchaeota;o__Nitrososphaerales;f__Nitrososphaeraceae;g__CandidatusNitrososphaera;s__SCA1145	71074	Greengenes	117	0	0	0	0	0	0	0	0	0	0	0	0	25	0	0	0	0	0	1	14	10	14	46	2	1	4
k__Bacteria;p__Proteobacteria;c__Gammaproteobacteria;o__Enterobacteriales;f__Enterobacteriaceae;g__Enterobacter;s__Enterobacterhormaechei	114462	Greengenes	106	0	0	10	0	0	0	0	0	0	0	0	0	0	0	0	0	0	0	0	0	0	18	78	0	0	0
k__Bacteria;p__Bacteroidetes;c__Bacteroidia;o__Bacteroidales;f__Bacteroidaceae;g__Bacteroides;s__Bacteroidesacidifaciens	256779	Greengenes	99	2	0	1	3	49	38	6	0	0	0	0	0	0	0	0	0	0	0	0	0	0	0	0	0	0	0
k__Bacteria;p__Proteobacteria;c__Betaproteobacteria;o__Burkholderiales;f__Alcaligenaceae;g__;s__	6857	Greengenes	91	0	0	0	0	0	0	0	0	0	0	0	0	0	0	0	0	86	1	0	0	0	0	0	0	4	0
k__Bacteria;p__Proteobacteria;c__Gammaproteobacteria;o__Xanthomonadales;f__Xanthomonadaceae;g__Lysobacter;s__	258113	Greengenes	82	0	0	0	0	0	0	0	0	0	0	0	0	0	0	0	0	0	0	0	0	0	0	0	1	40	41
k__Bacteria;p__Proteobacteria;c__Betaproteobacteria;o__Burkholderiales;f__Alcaligenaceae;g__Achromobacter;s__	108312	Greengenes	79	0	0	0	0	0	0	0	0	0	0	3	1	0	64	0	3	1	7	0	0	0	0	0	0	0	0
k__Bacteria;p__Firmicutes;c__Clostridia;o__Clostridiales;f__Lachnospiraceae;g__;s__	381030	Greengenes	79	1	12	19	5	41	1	0	0	0	0	0	0	0	0	0	0	0	0	0	0	0	0	0	0	0	0
k__Bacteria;p__Proteobacteria;c__Betaproteobacteria;o__Burkholderiales;f__Comamonadaceae;g__Delftia;s__	245117	Greengenes	76	0	0	0	0	0	0	0	0	0	0	0	0	0	52	0	12	2	1	0	0	0	9	0	0	0	0
k__Bacteria;p__Firmicutes;c__Bacilli;o__Lactobacillales;f__Lactobacillaceae;g__Lactobacillus;s__	100825	Greengenes	71	12	0	5	2	1	1	1	49	0	0	0	0	0	0	0	0	0	0	0	0	0	0	0	0	0	0
k__Bacteria;p__Proteobacteria;c__Alphaproteobacteria;o__Rhizobiales;f__Brucellaceae;g__Ochrobactrum;s__	90730	Greengenes	66	0	0	0	0	0	0	0	0	6	3	1	0	0	0	0	27	0	9	0	0	0	0	0	9	6	5
k__Archaea;p__Crenarchaeota;c__Thaumarchaeota;o__Nitrososphaerales;f__Nitrososphaeraceae;g__CandidatusNitrososphaera;s__SCA1145	100679	Greengenes	66	0	0	0	0	0	0	0	0	0	0	0	0	5	0	0	0	0	0	0	10	4	6	27	7	3	4
k__Bacteria;p__Proteobacteria;c__Gammaproteobacteria;o__Enterobacteriales;f__Enterobacteriaceae;g__Escherichia;s__	305760	Greengenes	66	0	0	0	0	0	0	0	0	11	55	0	0	0	0	0	0	0	0	0	0	0	0	0	0	0	0
k__Bacteria;p__Firmicutes;c__Bacilli;o__Lactobacillales;f__Lactobacillaceae;g__Lactobacillus;s__	323257	Greengenes	65	2	6	6	3	0	1	2	45	0	0	0	0	0	0	0	0	0	0	0	0	0	0	0	0	0	0
k__Bacteria;p__TM7;c__TM7-3;o__CW040;f__F16;g__;s__	262043	Greengenes	59	27	1	4	23	1	3	0	0	0	0	0	0	0	0	0	0	0	0	0	0	0	0	0	0	0	0
k__Bacteria;p__Actinobacteria;c__Actinobacteria;o__Actinomycetales;f__Microbacteriaceae;g__;s__	105783	Greengenes	57	0	0	0	0	0	0	0	0	0	0	0	0	1	0	0	0	0	0	0	0	0	0	1	21	22	12
k__Bacteria;p__Bacteroidetes;c__Bacteroidia;o__Bacteroidales;f__;g__;s__	210068	Greengenes	57	21	1	3	9	13	4	6	0	0	0	0	0	0	0	0	0	0	0	0	0	0	0	0	0	0	0
k__Bacteria;p__Proteobacteria;c__Gammaproteobacteria;o__Enterobacteriales;f__Enterobacteriaceae;g__Klebsiella;s__Klebsiellaoxytoca	113558	Greengenes	52	0	0	24	0	0	0	0	0	0	0	0	0	0	0	0	0	0	0	0	0	0	0	28	0	0	0
k__Bacteria;p__Proteobacteria;c__Alphaproteobacteria;o__Rhizobiales;f__Hyphomicrobiaceae;g__Devosia;s__	502999	Greengenes	52	0	0	0	0	0	0	0	0	0	0	0	0	0	0	0	0	0	7	0	0	0	0	0	4	10	31
k__Bacteria;p__Tenericutes;c__Erysipelotrichi;o__Erysipelotrichales;f__Erysipelotrichaceae;g__;s__	262375	Greengenes	51	15	0	1	31	4	0	0	0	0	0	0	0	0	0	0	0	0	0	0	0	0	0	0	0	0	0
k__Bacteria;p__Bacteroidetes;c__Bacteroidia;o__Bacteroidales;f__;g__;s__	375076	Greengenes	49	1	1	0	3	21	2	21	0	0	0	0	0	0	0	0	0	0	0	0	0	0	0	0	0	0	0
k__Bacteria;p__Tenericutes;c__Erysipelotrichi;o__Erysipelotrichales;f__Erysipelotrichaceae;g__Allobaculum;s__AllobaculumspID4	115098	Greengenes	48	3	14	17	9	0	0	5	0	0	0	0	0	0	0	0	0	0	0	0	0	0	0	0	0	0	0
k__Bacteria;p__Bacteroidetes;c__Bacteroidia;o__Bacteroidales;f__;g__;s__	233977	Greengenes	47	6	1	1	13	21	3	0	0	0	0	2	0	0	0	0	0	0	0	0	0	0	0	0	0	0	0
k__Bacteria;p__Firmicutes;c__Bacilli;o__Bacillales;f__Planococcaceae;g__Sporosarcina;s__	130998	Greengenes	46	0	0	0	0	0	0	0	0	0	0	0	0	0	0	0	2	5	0	0	0	1	0	0	7	4	27
k__Bacteria;p__Proteobacteria;c__Gammaproteobacteria;o__Enterobacteriales;f__Enterobacteriaceae;g__Enterobacter;s__Enterobacterhormaechei	258793	Greengenes	45	0	0	1	0	0	0	0	0	0	0	0	0	0	0	0	0	0	0	0	0	0	28	16	0	0	0
k__Bacteria;p__Firmicutes;c__Bacilli;o__Lactobacillales;f__Lactobacillaceae;g__Lactobacillus;s__	560790	Greengenes	45	1	13	22	4	0	4	1	0	0	0	0	0	0	0	0	0	0	0	0	0	0	0	0	0	0	0
k__Archaea;p__Crenarchaeota;c__Thaumarchaeota;o__Nitrososphaerales;f__Nitrososphaeraceae;g__CandidatusNitrososphaera;s__SCA1170	101071	Greengenes	43	0	0	0	0	0	0	0	0	0	0	0	0	7	0	0	0	0	0	0	5	3	3	16	5	0	4
k__Bacteria;p__Bacteroidetes;c__Bacteroidia;o__Bacteroidales;f__;g__;s__	228329	Greengenes	43	0	0	2	13	14	14	0	0	0	0	0	0	0	0	0	0	0	0	0	0	0	0	0	0	0	0
k__Bacteria;p__Firmicutes;c__Bacilli;o__Lactobacillales;f__Lactobacillaceae;g__Lactobacillus;s__	567604	Greengenes	43	3	9	14	10	0	6	1	0	0	0	0	0	0	0	0	0	0	0	0	0	0	0	0	0	0	0
k__Bacteria;p__Proteobacteria;c__Gammaproteobacteria;o__Xanthomonadales;f__Xanthomonadaceae;g__Stenotrophomonas;s__	181076	Greengenes	41	0	0	0	0	0	0	0	0	0	0	0	0	0	14	0	22	0	5	0	0	0	0	0	0	0	0
k__Bacteria;p__Bacteroidetes;c__Bacteroidia;o__Bacteroidales;f__Bacteroidaceae;g__Bacteroides;s__Bacteroidesfragilis	2000	Greengenes	38	0	0	0	0	0	0	0	0	0	0	0	38	0	0	0	0	0	0	0	0	0	0	0	0	0	0
k__Bacteria;p__Proteobacteria;c__Alphaproteobacteria;o__Rhizobiales;f__Phyllobacteriaceae;g__;s__	310532	Greengenes	38	0	0	0	0	0	0	0	0	0	0	0	0	0	0	0	0	0	7	0	0	0	0	0	1	8	22
k__Bacteria;p__Actinobacteria;c__Actinobacteria;o__MC47;f__;g__;s__	248299	Greengenes	36	0	0	0	0	0	0	0	0	0	0	0	0	8	0	0	0	0	0	0	2	6	4	5	0	3	8
k__Bacteria;p__Proteobacteria;c__Gammaproteobacteria;o__Pseudomonadales;f__Pseudomonadaceae;g__Pseudomonas;s__	446356	Greengenes	36	0	0	0	0	0	0	0	0	1	0	0	0	0	6	29	0	0	0	0	0	0	0	0	0	0	0
k__Bacteria;p__Chloroflexi;c__SOGA31;o__;f__;g__;s__	584527	Greengenes	36	0	0	0	0	0	0	0	0	0	0	0	0	6	0	0	0	0	0	0	5	4	2	1	0	8	10
k__Bacteria;p__Firmicutes;c__Bacilli;o__Lactobacillales;f__Lactobacillaceae;g__Lactobacillus;s__Lactobacillusintestinalis	266445	Greengenes	35	0	13	18	0	0	4	0	0	0	0	0	0	0	0	0	0	0	0	0	0	0	0	0	0	0	0
k__Bacteria;p__Firmicutes;c__Bacilli;o__Lactobacillales;f__Lactobacillaceae;g__Lactobacillus;s__	271014	Greengenes	33	1	12	12	4	1	3	0	0	0	0	0	0	0	0	0	0	0	0	0	0	0	0	0	0	0	0
k__Bacteria;p__Proteobacteria;c__Gammaproteobacteria;o__Enterobacteriales;f__Enterobacteriaceae;g__;s__	307080	Greengenes	31	0	0	0	0	0	0	0	0	8	22	0	0	0	0	0	0	0	0	0	0	0	1	0	0	0	0
k__Bacteria;p__Proteobacteria;c__Gammaproteobacteria;o__Enterobacteriales;f__Enterobacteriaceae;g__;s__	429887	Greengenes	31	0	0	0	0	0	0	0	0	11	20	0	0	0	0	0	0	0	0	0	0	0	0	0	0	0	0
k__Bacteria;p__Firmicutes;c__Bacilli;o__Bacillales;f__Bacillaceae;g__Bacillus;s__	99947	Greengenes	30	0	0	0	0	0	0	0	0	0	0	0	0	4	0	0	0	0	0	0	4	2	0	5	10	1	4
k__Bacteria;p__Firmicutes;c__Bacilli;o__Lactobacillales;f__Lactobacillaceae;g__Lactobacillus;s__	292302	Greengenes	30	4	3	5	1	2	2	1	12	0	0	0	0	0	0	0	0	0	0	0	0	0	0	0	0	0	0
k__Bacteria;p__Firmicutes;c__Clostridia;o__Clostridiales;f__Lachnospiraceae;g__;s__	340048	Greengenes	30	0	5	8	1	16	0	0	0	0	0	0	0	0	0	0	0	0	0	0	0	0	0	0	0	0	0
k__Bacteria;p__Proteobacteria;c__Alphaproteobacteria;o__Rhizobiales;f__Bradyrhizobiaceae;g__Bradyrhizobium;s__	100954	Greengenes	29	0	0	0	0	0	0	0	0	0	0	0	0	2	0	0	0	0	0	1	4	2	1	4	2	5	8
k__Bacteria;p__Proteobacteria;c__Gammaproteobacteria;o__Pseudomonadales;f__Pseudomonadaceae;g__Pseudomonas;s__	263856	Greengenes	29	0	0	0	0	0	0	0	0	0	0	0	0	0	15	13	0	0	0	0	1	0	0	0	0	0	0
k__Bacteria;p__Proteobacteria;c__Alphaproteobacteria;o__Rhizobiales;f__Phyllobacteriaceae;g__Mesorhizobium;s__	44758	Greengenes	28	0	0	0	0	0	0	0	0	0	0	0	0	0	0	0	0	0	0	0	1	0	0	2	9	14	2
k__Bacteria;p__Bacteroidetes;c__Bacteroidia;o__Bacteroidales;f__;g__;s__	215550	Greengenes	28	1	0	1	12	6	4	4	0	0	0	0	0	0	0	0	0	0	0	0	0	0	0	0	0	0	0
k__Bacteria;p__Bacteroidetes;c__Sphingobacteria;o__Sphingobacteriales;f__Sphingobacteriaceae;g__;s__	249532	Greengenes	28	0	0	0	0	0	0	0	0	0	0	0	0	0	0	0	0	0	0	0	0	1	0	0	17	2	8
k__Bacteria;p__Proteobacteria;c__Alphaproteobacteria;o__Rhizobiales;f__Hyphomicrobiaceae;g__Rhodoplanes;s__	265043	Greengenes	28	0	0	0	0	0	0	0	0	0	0	0	0	4	0	0	0	0	0	5	5	0	2	3	1	3	5
k__Bacteria;p__Proteobacteria;c__Gammaproteobacteria;o__Xanthomonadales;f__Xanthomonadaceae;g__Stenotrophomonas;s__	429048	Greengenes	28	0	0	0	0	0	0	0	0	0	0	0	0	0	0	0	1	0	0	0	1	0	0	0	8	6	12
k__Bacteria;p__Proteobacteria;c__Gammaproteobacteria;o__Enterobacteriales;f__Enterobacteriaceae;g__;s__	236821	Greengenes	27	0	0	19	0	0	0	0	0	0	0	0	0	0	0	0	0	0	0	0	0	0	8	0	0	0	0
k__Bacteria;p__Proteobacteria;c__Alphaproteobacteria;o__Rhizobiales;f__Hyphomicrobiaceae;g__Rhodoplanes;s__	327961	Greengenes	27	0	0	0	0	0	0	0	0	0	0	0	0	6	0	0	0	0	0	0	4	4	3	4	2	3	1
k__Bacteria;p__Firmicutes;c__Bacilli;o__Lactobacillales;f__Lactobacillaceae;g__Lactobacillus;s__	340960	Greengenes	26	2	8	12	2	0	2	0	0	0	0	0	0	0	0	0	0	0	0	0	0	0	0	0	0	0	0
k__Bacteria;p__Bacteroidetes;c__Bacteroidia;o__Bacteroidales;f__;g__;s__	457168	Greengenes	26	0	0	0	0	21	5	0	0	0	0	0	0	0	0	0	0	0	0	0	0	0	0	0	0	0	0
k__Bacteria;p__Actinobacteria;c__Actinobacteria;o__Solirubrobacterales;f__;g__;s__	19731	Greengenes	25	0	0	0	0	0	0	0	0	0	0	0	0	6	0	0	0	0	0	0	3	1	0	3	1	3	8
k__Bacteria;p__Proteobacteria;c__Alphaproteobacteria;o__Rhizobiales;f__Brucellaceae;g__Pseudochrobactrum;s__	534015	Greengenes	25	0	0	0	0	0	0	0	0	1	0	1	0	0	0	0	16	4	1	0	0	0	0	0	2	0	0
k__Bacteria;p__Proteobacteria;c__Alphaproteobacteria;o__Rhizobiales;f__Bradyrhizobiaceae;g__Bradyrhizobium;s__Bradyrhizobiumelkanii	4946	Greengenes	24	0	0	0	0	0	0	0	0	0	0	0	0	3	0	0	0	0	0	1	2	1	1	2	2	4	8
k__Bacteria;p__Proteobacteria;c__Betaproteobacteria;o__Burkholderiales;f__Alcaligenaceae;g__;s__	49531	Greengenes	24	0	0	0	0	0	0	0	0	0	0	0	0	0	0	0	0	24	0	0	0	0	0	0	0	0	0
k__Archaea;p__Crenarchaeota;c__Thaumarchaeota;o__Nitrososphaerales;f__Nitrososphaeraceae;g__CandidatusNitrososphaera;s__	237125	Greengenes	24	0	0	0	0	0	0	0	0	0	0	0	0	5	0	0	0	0	0	0	7	0	2	8	0	0	2
k__Bacteria;p__Proteobacteria;c__Betaproteobacteria;o__Burkholderiales;f__Alcaligenaceae;g__Alcaligenes;s__	110287	Greengenes	23	0	0	0	0	0	0	0	0	0	0	0	0	0	0	0	0	22	0	0	0	0	0	0	0	1	0
k__Bacteria;p__Proteobacteria;c__Gammaproteobacteria;o__Enterobacteriales;f__Enterobacteriaceae;g__;s__	147281	Greengenes	23	0	0	0	0	0	0	0	0	0	1	0	0	0	0	0	0	0	0	0	0	0	18	4	0	0	0
k__Bacteria;p__Bacteroidetes;c__Sphingobacteria;o__Sphingobacteriales;f__;g__;s__	305064	Greengenes	23	0	0	0	0	0	0	0	0	0	0	0	0	2	0	0	0	0	0	0	3	6	5	7	0	0	0
k__Bacteria;p__Proteobacteria;c__Gammaproteobacteria;o__Xanthomonadales;f__Xanthomonadaceae;g__;s__	366690	Greengenes	22	0	0	0	0	0	0	0	0	0	0	0	0	3	0	0	0	0	0	0	5	3	3	2	1	5	0
k__Bacteria;p__Proteobacteria;c__Alphaproteobacteria;o__Rhizobiales;f__Phyllobacteriaceae;g__Mesorhizobium;s__	575053	Greengenes	22	0	0	0	0	0	0	0	0	0	0	0	0	0	0	0	0	0	1	0	0	0	0	0	3	14	4
k__Bacteria;p__Proteobacteria;c__Gammaproteobacteria;o__Enterobacteriales;f__Enterobacteriaceae;g__Escherichia;s__	157055	Greengenes	21	0	0	0	0	0	0	0	0	3	18	0	0	0	0	0	0	0	0	0	0	0	0	0	0	0	0
k__Bacteria;p__Actinobacteria;c__Actinobacteria;o__Actinomycetales;f__Nocardioidaceae;g__;s__	204284	Greengenes	21	0	0	0	0	0	0	0	0	0	0	0	0	2	0	0	0	0	0	0	3	5	2	2	0	1	6
k__Bacteria;p__Bacteroidetes;c__Bacteroidia;o__Bacteroidales;f__;g__;s__	211743	Greengenes	21	0	0	0	0	15	2	4	0	0	0	0	0	0	0	0	0	0	0	0	0	0	0	0	0	0	0
k__Bacteria;p__Bacteroidetes;c__Bacteroidia;o__Bacteroidales;f__;g__;s__	337852	Greengenes	21	0	0	0	0	0	0	21	0	0	0	0	0	0	0	0	0	0	0	0	0	0	0	0	0	0	0
k__Bacteria;p__Proteobacteria;c__Gammaproteobacteria;o__Enterobacteriales;f__Enterobacteriaceae;g__;s__	323418	Greengenes	20	0	0	0	0	0	0	0	0	5	15	0	0	0	0	0	0	0	0	0	0	0	0	0	0	0	0
k__Bacteria;p__Firmicutes;c__Bacilli;o__Bacillales;f__Paenibacillaceae;g__Paenibacillus;s__	582506	Greengenes	20	0	0	0	0	0	0	0	0	0	0	0	0	0	0	0	0	0	0	0	0	0	0	0	3	4	13
k__Bacteria;p__Firmicutes;c__Bacilli;o__Bacillales;f__Bacillaceae;g__Bacillus;s__Bacilluslongiquaesitum	88158	Greengenes	19	0	0	0	0	0	0	0	0	0	0	0	0	4	0	0	0	0	0	0	4	2	1	1	3	0	4
k__Bacteria;p__Firmicutes;c__Bacilli;o__Lactobacillales;f__Lactobacillaceae;g__Lactobacillus;s__	470527	Greengenes	19	0	2	9	3	0	3	0	2	0	0	0	0	0	0	0	0	0	0	0	0	0	0	0	0	0	0
k__Bacteria;p__Bacteroidetes;c__Bacteroidia;o__Bacteroidales;f__Bacteroidaceae;g__Bacteroides;s__Bacteroidesuniformis	2045	Greengenes	18	0	0	0	1	6	11	0	0	0	0	0	0	0	0	0	0	0	0	0	0	0	0	0	0	0	0
k__Bacteria;p__Firmicutes;c__Clostridia;o__Clostridiales;f__Lachnospiraceae;g__Clostridium;s__	14033	Greengenes	18	9	1	2	5	0	1	0	0	0	0	0	0	0	0	0	0	0	0	0	0	0	0	0	0	0	0
k__Bacteria;p__Proteobacteria;c__Alphaproteobacteria;o__Rhizobiales;f__Phyllobacteriaceae;g__;s__	215375	Greengenes	18	0	0	0	0	0	0	0	0	0	0	0	0	1	0	0	0	0	0	0	5	1	1	3	4	2	1
k__Bacteria;p__Bacteroidetes;c__Bacteroidia;o__Bacteroidales;f__;g__;s__	275888	Greengenes	18	0	0	0	4	1	0	13	0	0	0	0	0	0	0	0	0	0	0	0	0	0	0	0	0	0	0
k__Bacteria;p__Actinobacteria;c__Actinobacteria;o__Actinomycetales;f__Micromonosporaceae;g__;s__	277508	Greengenes	18	0	0	0	0	0	0	0	0	0	0	0	0	0	0	0	0	0	0	0	0	0	0	0	1	9	8
k__Bacteria;p__Actinobacteria;c__Actinobacteria;o__MC47;f__;g__;s__	368520	Greengenes	18	0	0	0	0	0	0	0	0	0	0	0	0	2	0	0	0	0	0	0	0	1	1	4	0	2	8
k__Bacteria;p__Actinobacteria;c__Actinobacteria;o__MC47;f__;g__;s__	593718	Greengenes	18	0	0	0	0	0	0	0	0	0	0	0	0	1	0	0	0	0	0	0	1	3	0	5	0	2	6
k__Bacteria;p__Proteobacteria;c__Alphaproteobacteria;o__Sphingomonadales;f__Sphingomonadaceae;g__Kaistobacter;s__	262714	Greengenes	17	0	0	0	0	0	0	0	0	0	0	0	0	1	0	0	0	0	0	1	3	3	0	2	2	3	2
k__Bacteria;p__Firmicutes;c__Bacilli;o__Bacillales;f__Planococcaceae;g__Sporosarcina;s__	356519	Greengenes	17	0	0	0	0	0	0	0	0	0	0	0	0	0	0	0	0	1	0	0	0	1	0	0	10	1	4
k__Bacteria;p__Actinobacteria;c__Actinobacteria;o__Coriobacteriales;f__Coriobacteriaceae;g__Adlercreutzia;s__	373939	Greengenes	17	13	0	1	3	0	0	0	0	0	0	0	0	0	0	0	0	0	0	0	0	0	0	0	0	0	0
k__Bacteria;p__Bacteroidetes;c__Flavobacteria;o__Flavobacteriales;f__Flavobacteriaceae;g__Flavobacterium;s__	513282	Greengenes	17	0	0	0	0	0	0	0	0	0	0	0	0	2	0	0	0	0	0	0	3	1	2	6	2	0	1
k__Bacteria;p__Proteobacteria;c__Gammaproteobacteria;o__Chromatiales;f__Sinobacteraceae;g__;s__	593006	Greengenes	17	0	0	0	0	0	0	0	0	0	0	0	0	4	0	0	0	0	0	0	1	3	2	5	0	2	0
k__Bacteria;p__Proteobacteria;c__Alphaproteobacteria;o__Caulobacterales;f__Caulobacteraceae;g__Mycoplana;s__	110830	Greengenes	16	0	0	0	0	0	0	0	0	0	0	0	0	0	0	0	0	0	1	0	0	0	0	0	0	5	10
k__Bacteria;p__Proteobacteria;c__Gammaproteobacteria;o__Xanthomonadales;f__Xanthomonadaceae;g__;s__	147794	Greengenes	16	0	0	0	0	0	0	0	0	0	0	0	0	0	0	0	0	0	0	0	0	0	0	1	5	3	7
k__Bacteria;p__Proteobacteria;c__Alphaproteobacteria;o__Rhizobiales;f__Hyphomicrobiaceae;g__;s__	178313	Greengenes	16	0	0	0	0	0	0	0	0	0	0	0	0	0	0	0	0	0	0	0	0	0	0	0	1	7	8
k__Bacteria;p__Proteobacteria;c__Deltaproteobacteria;o__Desulfovibrionales;f__Desulfovibrionaceae;g__LE30;s__	193418	Greengenes	16	0	0	0	0	10	4	0	0	0	0	1	1	0	0	0	0	0	0	0	0	0	0	0	0	0	0
k__Bacteria;p__Bacteroidetes;c__Bacteroidia;o__Bacteroidales;f__Porphyromonadaceae;g__Parabacteroides;s__Parabacteroidesdistasonis	252508	Greengenes	16	0	2	0	4	4	6	0	0	0	0	0	0	0	0	0	0	0	0	0	0	0	0	0	0	0	0
k__Bacteria;p__Tenericutes;c__Erysipelotrichi;o__Erysipelotrichales;f__Erysipelotrichaceae;g__;s__	276677	Greengenes	16	6	0	0	1	6	3	0	0	0	0	0	0	0	0	0	0	0	0	0	0	0	0	0	0	0	0
k__Bacteria;p__Proteobacteria;c__Alphaproteobacteria;o__Rhizobiales;f__Phyllobacteriaceae;g__Mesorhizobium;s__	323164	Greengenes	16	0	0	0	0	0	0	0	0	0	0	0	0	0	0	0	0	0	0	0	0	0	0	0	3	9	4
k__Bacteria;p__Firmicutes;c__Bacilli;o__Lactobacillales;f__Lactobacillaceae;g__Lactobacillus;s__Lactobacillusvaginalis	376024	Greengenes	16	0	6	9	1	0	0	0	0	0	0	0	0	0	0	0	0	0	0	0	0	0	0	0	0	0	0
k__Bacteria;p__Firmicutes;c__Bacilli;o__Lactobacillales;f__Lactobacillaceae;g__Lactobacillus;s__Lactobacilluscrispatus	15129	Greengenes	15	0	4	9	2	0	0	0	0	0	0	0	0	0	0	0	0	0	0	0	0	0	0	0	0	0	0
k__Bacteria;p__Proteobacteria;c__Betaproteobacteria;o__Burkholderiales;f__Alcaligenaceae;g__Achromobacter;s__	56470	Greengenes	15	0	0	0	0	0	0	0	0	0	0	0	0	0	13	0	1	1	0	0	0	0	0	0	0	0	0
k__Bacteria;p__Proteobacteria;c__Alphaproteobacteria;o__Rhizobiales;f__;g__;s__	111960	Greengenes	15	0	0	0	0	0	0	0	0	0	0	0	0	1	0	0	0	0	0	0	0	0	0	0	2	5	7
k__Bacteria;p__Bacteroidetes;c__Sphingobacteria;o__Sphingobacteriales;f__;g__;s__	154846	Greengenes	15	0	0	0	0	0	0	0	0	0	0	0	0	2	0	0	0	0	0	0	2	1	1	8	0	1	0
k__Bacteria;p__Actinobacteria;c__Actinobacteria;o__Actinomycetales;f__Streptomycetaceae;g__Streptomyces;s__	241092	Greengenes	15	0	0	0	0	0	0	0	0	0	0	0	0	0	0	0	0	0	0	0	0	0	0	0	3	6	6
k__Bacteria;p__Bacteroidetes;c__Bacteroidia;o__Bacteroidales;f__;g__;s__	325622	Greengenes	15	1	0	0	2	12	0	0	0	0	0	0	0	0	0	0	0	0	0	0	0	0	0	0	0	0	0
k__Bacteria;p__Actinobacteria;c__Actinobacteria;o__Actinomycetales;f__;g__;s__	514224	Greengenes	15	0	0	0	0	0	0	0	0	0	0	0	0	0	0	0	2	1	7	0	0	0	0	0	0	4	1
k__Bacteria;p__Firmicutes;c__Bacilli;o__Bacillales;f__Bacillaceae;g__Bacillus;s__Bacillusbadius	14618	Greengenes	14	0	0	0	0	0	0	0	0	0	0	0	0	0	0	0	0	0	0	0	0	0	0	0	3	11	0
k__Bacteria;p__Firmicutes;c__Bacilli;o__Bacillales;f__Planococcaceae;g__Sporosarcina;s__	15008	Greengenes	14	0	0	0	0	0	0	0	0	0	0	0	0	1	0	0	0	0	0	0	1	0	0	1	3	2	6
k__Bacteria;p__Proteobacteria;c__Gammaproteobacteria;o__Enterobacteriales;f__Enterobacteriaceae;g__Trabulsiella;s__	137823	Greengenes	14	0	0	0	0	0	0	0	0	0	0	0	0	0	0	0	0	0	0	0	0	0	1	13	0	0	0
k__Bacteria;p__Proteobacteria;c__Alphaproteobacteria;o__Sphingomonadales;f__Sphingomonadaceae;g__Kaistobacter;s__	143386	Greengenes	14	0	0	0	0	0	0	0	0	0	0	0	0	0	0	0	0	0	0	0	2	2	3	2	3	1	1
k__Bacteria;p__Firmicutes;c__Clostridia;o__Clostridiales;f__Lachnospiraceae;g__;s__	228512	Greengenes	14	0	0	0	0	8	5	1	0	0	0	0	0	0	0	0	0	0	0	0	0	0	0	0	0	0	0
k__Bacteria;p__Actinobacteria;c__Actinobacteria;o__Actinomycetales;f__Nakamurellaceae;g__;s__	277895	Greengenes	14	0	0	0	0	0	0	0	0	0	0	0	0	2	0	0	0	0	0	0	2	1	0	3	0	5	1
k__Bacteria;p__Proteobacteria;c__Gammaproteobacteria;o__Xanthomonadales;f__Xanthomonadaceae;g__Lysobacter;s__	278947	Greengenes	14	0	0	0	0	0	0	0	0	0	0	0	0	0	0	0	0	0	0	0	0	0	0	0	0	2	12
k__Bacteria;p__Bacteroidetes;c__Bacteroidia;o__Bacteroidales;f__;g__;s__	378841	Greengenes	14	0	0	0	3	6	0	5	0	0	0	0	0	0	0	0	0	0	0	0	0	0	0	0	0	0	0
k__Bacteria;p__Bacteroidetes;c__Sphingobacteria;o__Sphingobacteriales;f__;g__;s__	551319	Greengenes	14	0	0	0	0	0	0	0	0	0	0	0	0	0	0	0	0	0	0	0	7	0	1	6	0	0	0
k__Bacteria;p__Firmicutes;c__Clostridia;o__Clostridiales;f__ClostridialesFamilyXI.IncertaeSedis;g__Tissierella;s__	560842	Greengenes	14	0	0	0	0	0	0	0	0	0	0	7	6	0	0	0	0	1	0	0	0	0	0	0	0	0	0
k__Bacteria;p__Acidobacteria;c__Chloracidobacteria;o__;f__;g__;s__	594110	Greengenes	14	0	0	0	0	0	0	0	0	0	0	0	0	0	0	0	0	0	0	0	2	2	0	6	2	1	1
k__Bacteria;p__Actinobacteria;c__Actinobacteria;o__Actinomycetales;f__Microbacteriaceae;g__Microbacterium;s__	12253	Greengenes	13	0	0	0	0	0	0	0	0	0	0	0	0	2	0	0	0	0	0	0	4	4	0	1	0	1	1
k__Bacteria;p__Firmicutes;c__Bacilli;o__Lactobacillales;f__Lactobacillaceae;g__Lactobacillus;s__Lactobacillusintestinalis	202045	Greengenes	13	0	4	5	1	0	3	0	0	0	0	0	0	0	0	0	0	0	0	0	0	0	0	0	0	0	0
k__Bacteria;p__Proteobacteria;c__Alphaproteobacteria;o__Rhizobiales;f__Phyllobacteriaceae;g__Mesorhizobium;s__	217443	Greengenes	13	0	0	0	0	0	0	0	0	0	0	0	0	0	0	0	0	0	0	0	0	0	0	0	1	3	9
k__Bacteria;p__Bacteroidetes;c__Sphingobacteria;o__Sphingobacteriales;f__Flexibacteraceae;g__Cytophaga;s__	345298	Greengenes	13	0	0	0	0	0	0	0	0	0	0	0	0	0	0	0	0	0	0	0	2	2	2	6	1	0	0
k__Bacteria;p__Bacteroidetes;c__Flavobacteria;o__Flavobacteriales;f__Flavobacteriaceae;g__;s__	514212	Greengenes	13	0	0	0	0	0	0	0	0	0	0	0	0	0	0	0	13	0	0	0	0	0	0	0	0	0	0
k__Bacteria;p__Bacteroidetes;c__Bacteroidia;o__Bacteroidales;f__;g__;s__	196240	Greengenes	12	0	0	0	1	5	2	4	0	0	0	0	0	0	0	0	0	0	0	0	0	0	0	0	0	0	0
k__Bacteria;p__Bacteroidetes;c__Sphingobacteria;o__Sphingobacteriales;f__;g__;s__	211598	Greengenes	12	0	0	0	0	0	0	0	0	0	0	0	0	2	0	0	0	0	0	0	3	2	0	3	2	0	0
k__Bacteria;p__Proteobacteria;c__Alphaproteobacteria;o__Rhizobiales;f__Hyphomicrobiaceae;g__Rhodoplanes;s__	257244	Greengenes	12	0	0	0	0	0	0	0	0	0	0	0	0	1	0	0	0	0	0	0	0	3	1	4	0	3	0
k__Bacteria;p__Proteobacteria;c__Alphaproteobacteria;o__Caulobacterales;f__Caulobacteraceae;g__Brevundimonas;s__Brevundimonasdiminuta	265057	Greengenes	12	0	0	0	0	0	0	0	0	0	0	0	0	0	0	0	1	1	2	0	0	0	0	0	1	3	4
k__Bacteria;p__Proteobacteria;c__Gammaproteobacteria;o__Enterobacteriales;f__Enterobacteriaceae;g__;s__	295053	Greengenes	12	0	0	0	0	0	0	0	0	11	0	0	0	0	0	0	0	0	0	0	0	0	1	0	0	0	0
k__Bacteria;p__Actinobacteria;c__Actinobacteria;o__MC47;f__;g__;s__	322856	Greengenes	12	0	0	0	0	0	0	0	0	0	0	0	0	1	0	0	0	0	0	0	3	3	0	1	0	4	0
k__Bacteria;p__Firmicutes;c__Bacilli;o__Lactobacillales;f__Lactobacillaceae;g__Lactobacillus;s__	422931	Greengenes	12	6	1	1	0	1	1	0	2	0	0	0	0	0	0	0	0	0	0	0	0	0	0	0	0	0	0
k__Bacteria;p__Bacteroidetes;c__Sphingobacteria;o__Sphingobacteriales;f__;g__;s__	498304	Greengenes	12	0	0	0	0	0	0	0	0	0	0	0	0	1	0	0	0	0	0	0	0	1	2	7	0	1	0
k__Bacteria;p__Actinobacteria;c__Actinobacteria;o__Solirubrobacterales;f__Solirubrobacteraceae;g__;s__	570893	Greengenes	12	0	0	0	0	0	0	0	0	0	0	0	0	2	0	0	0	0	0	0	2	1	1	0	1	4	1
k__Bacteria;p__Bacteroidetes;c__Sphingobacteria;o__Sphingobacteriales;f__Sphingobacteriaceae;g__Pedobacter;s__	142463	Greengenes	11	0	0	0	0	0	0	0	0	0	0	0	0	0	0	0	0	0	4	0	0	0	0	0	1	5	1
k__Bacteria;p__Proteobacteria;c__Gammaproteobacteria;o__Chromatiales;f__Sinobacteraceae;g__;s__	277765	Greengenes	11	0	0	0	0	0	0	0	0	0	0	0	0	2	0	0	0	0	0	0	0	1	2	1	0	4	1
k__Bacteria;p__Proteobacteria;c__Gammaproteobacteria;o__Enterobacteriales;f__Enterobacteriaceae;g__Klebsiella;s__	307981	Greengenes	11	0	0	0	0	0	0	0	0	1	10	0	0	0	0	0	0	0	0	0	0	0	0	0	0	0	0
k__Bacteria;p__Proteobacteria;c__Gammaproteobacteria;o__Enterobacteriales;f__Enterobacteriaceae;g__Serratia;s__Serratiaquinivorans	325521	Greengenes	11	0	0	0	0	0	0	0	0	9	1	0	0	0	0	0	1	0	0	0	0	0	0	0	0	0	0
k__Bacteria;p__Proteobacteria;c__Gammaproteobacteria;o__Enterobacteriales;f__Enterobacteriaceae;g__Averyella;s__	335722	Greengenes	11	0	0	4	0	0	0	0	0	0	0	0	0	0	0	0	0	0	0	0	0	0	2	5	0	0	0
k__Bacteria;p__Proteobacteria;c__Betaproteobacteria;o__Burkholderiales;f__Comamonadaceae;g__Variovorax;s__Variovoraxparadoxus	391129	Greengenes	11	0	0	0	0	0	0	0	0	0	0	0	0	2	0	0	0	1	0	0	2	0	0	3	0	0	3
k__Bacteria;p__Bacteroidetes;c__Bacteroidia;o__Bacteroidales;f__;g__;s__	431900	Greengenes	11	0	0	0	1	6	2	2	0	0	0	0	0	0	0	0	0	0	0	0	0	0	0	0	0	0	0
k__Bacteria;p__Actinobacteria;c__Actinobacteria;o__Actinomycetales;f__Micrococcaceae;g__Arthrobacter;s__	541256	Greengenes	11	0	0	0	0	0	0	0	0	0	0	0	0	2	0	0	0	0	0	0	5	0	0	1	1	1	1
k__Bacteria;p__Proteobacteria;c__Alphaproteobacteria;o__Rhizobiales;f__Phyllobacteriaceae;g__;s__	84103	Greengenes	10	0	0	0	0	0	0	0	0	0	0	0	0	3	0	0	0	0	0	0	1	0	0	0	1	2	3
k__Bacteria;p__Proteobacteria;c__Gammaproteobacteria;o__Enterobacteriales;f__Enterobacteriaceae;g__Yersinia;s__	161584	Greengenes	10	0	0	0	0	0	0	0	0	2	5	2	0	0	0	0	1	0	0	0	0	0	0	0	0	0	0
k__Bacteria;p__Proteobacteria;c__Gammaproteobacteria;o__Pseudomonadales;f__Pseudomonadaceae;g__Pseudomonas;s__	166436	Greengenes	10	0	0	0	0	0	0	0	0	0	0	0	1	0	0	0	0	2	0	0	0	0	0	0	3	0	4
k__Bacteria;p__Actinobacteria;c__Actinobacteria;o__0319-7L14;f__;g__;s__	210792	Greengenes	10	0	0	0	0	0	0	0	0	0	0	0	0	3	0	0	0	0	0	0	1	0	1	0	2	3	0
k__Bacteria;p__Proteobacteria;c__Gammaproteobacteria;o__Enterobacteriales;f__Enterobacteriaceae;g__Pantoea;s__	218720	Greengenes	10	0	0	0	0	0	0	0	0	0	0	0	0	0	0	0	0	0	0	0	0	0	10	0	0	0	0
k__Bacteria;p__Firmicutes;c__Clostridia;o__Clostridiales;f__Lachnospiraceae;g__;s__	232563	Greengenes	10	0	0	0	0	9	1	0	0	0	0	0	0	0	0	0	0	0	0	0	0	0	0	0	0	0	0
k__Bacteria;p__Proteobacteria;c__Alphaproteobacteria;o__Caulobacterales;f__Caulobacteraceae;g__;s__	264269	Greengenes	10	0	0	0	0	0	0	0	0	0	0	0	0	0	0	0	0	0	0	0	0	0	0	0	1	5	4
k__Bacteria;p__Firmicutes;c__Clostridia;o__Clostridiales;f__Lachnospiraceae;g__;s__	266639	Greengenes	10	9	0	1	0	0	0	0	0	0	0	0	0	0	0	0	0	0	0	0	0	0	0	0	0	0	0
k__Bacteria;p__Bacteroidetes;c__Sphingobacteria;o__Sphingobacteriales;f__;g__;s__	282480	Greengenes	10	0	0	0	0	0	0	0	0	0	0	0	0	0	0	0	0	0	0	0	1	2	1	6	0	0	0
k__Bacteria;p__Bacteroidetes;c__Bacteroidia;o__Bacteroidales;f__;g__;s__	306275	Greengenes	10	1	1	0	1	3	0	4	0	0	0	0	0	0	0	0	0	0	0	0	0	0	0	0	0	0	0
k__Bacteria;p__Proteobacteria;c__Gammaproteobacteria;o__Enterobacteriales;f__Enterobacteriaceae;g__Raoultella;s__	356864	Greengenes	10	0	0	10	0	0	0	0	0	0	0	0	0	0	0	0	0	0	0	0	0	0	0	0	0	0	0
k__Bacteria;p__Proteobacteria;c__Betaproteobacteria;o__Rhodocyclales;f__;g__;s__	521778	Greengenes	10	0	0	0	0	0	0	0	0	0	0	0	0	1	0	0	0	0	0	0	2	2	1	2	0	2	0
k__Bacteria;p__Proteobacteria;c__Alphaproteobacteria;o__Sphingomonadales;f__Sphingomonadaceae;g__;s__	559317	Greengenes	10	0	0	0	0	0	0	0	0	0	0	0	0	0	0	0	0	0	0	0	0	0	0	0	2	2	6
k__Archaea;p__Crenarchaeota;c__Thaumarchaeota;o__Nitrososphaerales;f__Nitrososphaeraceae;g__CandidatusNitrososphaera;s__	1140	Greengenes	9	0	0	0	0	0	0	0	0	0	0	0	0	1	0	0	0	0	0	0	1	1	0	5	1	0	0
k__Bacteria;p__Actinobacteria;c__Actinobacteria;o__Actinomycetales;f__Nocardioidaceae;g__;s__	98983	Greengenes	9	0	0	0	0	0	0	0	0	0	0	0	0	1	0	0	0	0	0	0	2	1	1	0	0	0	4
k__Bacteria;p__Actinobacteria;c__Actinobacteria;o__MC47;f__;g__;s__	121120	Greengenes	9	0	0	0	0	0	0	0	0	0	0	0	0	0	0	0	0	0	0	0	1	1	0	1	0	5	1
k__Bacteria;p__Bacteroidetes;c__Sphingobacteria;o__Sphingobacteriales;f__Flexibacteraceae;g__Cytophaga;s__	142125	Greengenes	9	0	0	0	0	0	0	0	0	0	0	0	0	1	0	0	0	0	0	0	1	0	0	5	2	0	0
k__Bacteria;p__Actinobacteria;c__Actinobacteria;o__Solirubrobacterales;f__;g__;s__	209882	Greengenes	9	0	0	0	0	0	0	0	0	0	0	0	0	1	0	0	0	0	0	0	3	0	1	1	2	0	1
k__Bacteria;p__Proteobacteria;c__Betaproteobacteria;o__Burkholderiales;f__;g__Methylibium;s__	226906	Greengenes	9	0	0	0	0	0	0	0	0	0	0	0	0	0	0	0	0	0	0	0	1	2	1	3	1	0	1
k__Bacteria;p__Proteobacteria;c__Betaproteobacteria;o__Burkholderiales;f__Alcaligenaceae;g__Achromobacter;s__	228195	Greengenes	9	0	0	0	0	0	0	0	0	0	0	0	0	0	6	0	1	1	1	0	0	0	0	0	0	0	0
k__Bacteria;p__Proteobacteria;c__Betaproteobacteria;o__Burkholderiales;f__Oxalobacteraceae;g__Janthinobacterium;s__Janthinobacteriumsp.Marseille	235428	Greengenes	9	0	0	0	0	0	0	0	0	0	0	0	0	0	0	0	0	0	0	0	0	0	0	0	0	0	9
k__Bacteria;p__Proteobacteria;c__Gammaproteobacteria;o__Enterobacteriales;f__Enterobacteriaceae;g__;s__	236285	Greengenes	9	0	0	0	0	0	0	0	0	0	0	0	0	0	0	0	0	0	0	0	0	0	0	9	0	0	0
k__Bacteria;p__Actinobacteria;c__Actinobacteria;o__Actinomycetales;f__Micrococcaceae;g__;s__	258212	Greengenes	9	0	0	0	0	0	0	0	0	0	0	0	0	1	0	0	0	0	0	0	2	2	0	1	2	1	0
k__Bacteria;p__Firmicutes;c__Bacilli;o__Lactobacillales;f__Lactobacillaceae;g__Lactobacillus;s__	277702	Greengenes	9	0	0	4	2	0	0	3	0	0	0	0	0	0	0	0	0	0	0	0	0	0	0	0	0	0	0
k__Bacteria;p__Verrucomicrobia;c__Spartobacteria;o__Spartobacteriales;f__Spartobacteriaceae;g__MC18;s__	309788	Greengenes	9	0	0	0	0	0	0	0	0	0	0	0	0	2	0	0	0	0	0	0	1	1	2	1	1	0	1
k__Bacteria;p__Actinobacteria;c__Actinobacteria;o__Actinomycetales;f__Microbacteriaceae;g__Microbacterium;s__Microbacteriumaurum	349277	Greengenes	9	0	0	0	0	0	0	0	0	0	0	0	0	1	0	0	0	0	3	0	3	0	0	0	2	0	0
k__Bacteria;p__Actinobacteria;c__Actinobacteria;o__Actinomycetales;f__Propionibacteriaceae;g__;s__	367851	Greengenes	9	0	0	0	0	0	0	0	0	0	0	0	0	3	0	0	0	0	0	0	0	0	0	0	1	0	5
k__Bacteria;p__Proteobacteria;c__Betaproteobacteria;o__Burkholderiales;f__Alcaligenaceae;g__;s__	398839	Greengenes	9	1	0	0	0	8	0	0	0	0	0	0	0	0	0	0	0	0	0	0	0	0	0	0	0	0	0
k__Bacteria;p__Actinobacteria;c__Actinobacteria;o__MC47;f__;g__;s__	552857	Greengenes	9	0	0	0	0	0	0	0	0	0	0	0	0	2	0	0	0	0	0	0	2	1	0	0	2	1	1
k__Bacteria;p__Proteobacteria;c__Betaproteobacteria;o__;f__;g__;s__	563745	Greengenes	9	0	0	0	0	0	0	0	0	0	0	0	0	2	0	0	0	0	0	0	2	1	0	0	0	4	0
k__Bacteria;p__Proteobacteria;c__Betaproteobacteria;o__Burkholderiales;f__Alcaligenaceae;g__;s__	565246	Greengenes	9	0	0	0	0	0	0	0	0	0	0	0	0	0	0	0	0	9	0	0	0	0	0	0	0	0	0
k__Bacteria;p__Verrucomicrobia;c__Spartobacteria;o__Spartobacteriales;f__Spartobacteriaceae;g__MC18;s__	584155	Greengenes	9	0	0	0	0	0	0	0	0	0	0	0	0	1	0	0	0	0	0	0	1	0	2	1	1	3	0
k__Bacteria;p__Planctomycetes;c__vadinHA49;o__;f__;g__;s__	10700	Greengenes	8	0	0	0	0	0	0	0	0	0	0	0	0	0	0	0	0	0	0	0	0	0	8	0	0	0	0
k__Bacteria;p__Bacteroidetes;c__Flavobacteria;o__Flavobacteriales;f__Flavobacteriaceae;g__Flavobacterium;s__	100505	Greengenes	8	0	0	0	0	0	0	0	0	0	0	0	0	0	0	0	0	0	0	0	0	0	0	0	8	0	0
k__Bacteria;p__Bacteroidetes;c__Sphingobacteria;o__Sphingobacteriales;f__;g__;s__	113866	Greengenes	8	0	0	0	0	0	0	0	0	0	0	0	0	0	0	0	0	0	0	0	0	1	0	1	0	0	6
k__Bacteria;p__Actinobacteria;c__Actinobacteria;o__Solirubrobacterales;f__;g__;s__	113997	Greengenes	8	0	0	0	0	0	0	0	0	0	0	0	0	0	0	0	0	0	0	0	4	1	0	0	2	0	1
k__Bacteria;p__Firmicutes;c__Bacilli;o__Bacillales;f__Bacillaceae;g__Bacillus;s__	130176	Greengenes	8	0	0	0	0	0	0	0	0	0	0	0	0	0	0	0	0	0	0	0	0	3	1	2	2	0	0
k__Bacteria;p__Actinobacteria;c__Actinobacteria;o__Actinomycetales;f__Micrococcaceae;g__Arthrobacter;s__Arthrobactersulfureus	137387	Greengenes	8	0	0	0	0	0	0	0	0	0	0	0	0	0	0	0	0	0	0	0	2	0	0	0	1	4	1
k__Bacteria;p__Actinobacteria;c__Actinobacteria;o__Rubrobacterales;f__Rubrobacteraceae;g__Rubrobacter;s__	137813	Greengenes	8	0	0	0	0	0	0	0	0	0	0	0	0	3	0	0	0	0	0	0	2	0	0	0	0	0	3
k__Bacteria;p__Firmicutes;c__Clostridia;o__Clostridiales;f__Lachnospiraceae;g__Clostridium;s__	191491	Greengenes	8	4	0	1	1	1	1	0	0	0	0	0	0	0	0	0	0	0	0	0	0	0	0	0	0	0	0
k__Bacteria;p__Proteobacteria;c__Betaproteobacteria;o__;f__;g__;s__	211547	Greengenes	8	0	0	0	0	0	0	0	0	0	0	0	0	2	0	0	0	0	0	0	1	1	0	2	0	0	2
k__Bacteria;p__Bacteroidetes;c__Sphingobacteria;o__Sphingobacteriales;f__;g__;s__	221611	Greengenes	8	0	0	0	0	0	0	0	0	0	0	0	0	1	0	0	0	0	0	0	1	0	0	3	3	0	0
k__Bacteria;p__Tenericutes;c__Erysipelotrichi;o__Erysipelotrichales;f__Erysipelotrichaceae;g__Allobaculum;s__	227728	Greengenes	8	1	2	0	4	0	0	0	0	1	0	0	0	0	0	0	0	0	0	0	0	0	0	0	0	0	0
k__Bacteria;p__Firmicutes;c__Clostridia;o__Clostridiales;f__Lachnospiraceae;g__;s__	230541	Greengenes	8	1	1	1	0	4	1	0	0	0	0	0	0	0	0	0	0	0	0	0	0	0	0	0	0	0	0
k__Bacteria;p__Firmicutes;c__Clostridia;o__Clostridiales;f__;g__;s__	233169	Greengenes	8	1	0	0	4	2	1	0	0	0	0	0	0	0	0	0	0	0	0	0	0	0	0	0	0	0	0
k__Bacteria;p__Firmicutes;c__Clostridia;o__Clostridiales;f__Lachnospiraceae;g__Lachnobacterium;s__	234887	Greengenes	8	0	0	0	0	6	2	0	0	0	0	0	0	0	0	0	0	0	0	0	0	0	0	0	0	0	0
k__Bacteria;p__Proteobacteria;c__Alphaproteobacteria;o__Rhizobiales;f__Bradyrhizobiaceae;g__Rhodopseudomonas;s__	237616	Greengenes	8	0	0	0	0	0	0	0	0	0	0	0	0	0	0	0	0	0	0	0	0	0	0	0	1	2	5
k__Bacteria;p__Proteobacteria;c__Gammaproteobacteria;o__Chromatiales;f__Sinobacteraceae;g__;s__	332476	Greengenes	8	0	0	0	0	0	0	0	0	0	0	0	0	0	0	0	0	0	0	0	1	1	1	3	1	1	0
k__Bacteria;p__Acidobacteria;c__Chloracidobacteria;o__;f__;g__;s__	369078	Greengenes	8	0	0	0	0	0	0	0	0	0	0	0	0	0	0	0	0	0	0	0	2	0	0	5	1	0	0
k__Bacteria;p__Actinobacteria;c__Actinobacteria;o__Solirubrobacterales;f__Solirubrobacteraceae;g__Solirubrobacter;s__	500312	Greengenes	8	0	0	0	0	0	0	0	0	0	0	0	0	3	0	0	0	0	0	0	1	0	0	0	1	1	2
k__Bacteria;p__Bacteroidetes;c__Sphingobacteria;o__Sphingobacteriales;f__;g__;s__	534616	Greengenes	8	0	0	0	0	0	0	0	0	0	0	0	0	0	0	0	0	0	0	0	0	2	0	6	0	0	0
k__Bacteria;p__Bacteroidetes;c__Sphingobacteria;o__Sphingobacteriales;f__Sphingobacteriaceae;g__Pedobacter;s__	556714	Greengenes	8	0	0	0	0	0	0	0	0	0	0	0	0	0	0	0	0	0	3	0	0	0	0	0	2	2	1
k__Bacteria;p__Actinobacteria;c__Actinobacteria;o__Actinomycetales;f__Nocardioidaceae;g__Nocardioides;s__	574022	Greengenes	8	0	0	0	0	0	0	0	0	0	0	0	0	1	0	0	0	0	0	0	1	2	0	0	0	4	0
k__Bacteria;p__Proteobacteria;c__Gammaproteobacteria;o__Enterobacteriales;f__Enterobacteriaceae;g__;s__	9715	Greengenes	7	0	0	0	0	0	0	0	0	0	7	0	0	0	0	0	0	0	0	0	0	0	0	0	0	0	0
k__Bacteria;p__Proteobacteria;c__Gammaproteobacteria;o__Enterobacteriales;f__Enterobacteriaceae;g__;s__	10309	Greengenes	7	0	0	0	0	0	0	0	0	0	7	0	0	0	0	0	0	0	0	0	0	0	0	0	0	0	0
k__Bacteria;p__Proteobacteria;c__Betaproteobacteria;o__Burkholderiales;f__Comamonadaceae;g__Rhodoferax;s__	43083	Greengenes	7	0	0	0	0	0	0	0	0	0	0	0	0	0	0	0	0	0	0	0	1	0	0	1	0	5	0
k__Bacteria;p__Firmicutes;c__Bacilli;o__Bacillales;f__Planococcaceae;g__Sporosarcina;s__Sporosarcinaaquimarina	47004	Greengenes	7	0	0	0	0	0	0	0	0	0	0	0	0	0	0	0	0	0	0	0	0	0	0	0	0	4	3
k__Bacteria;p__TM7;c__TM7-3;o__CW040;f__F16;g__;s__	111384	Greengenes	7	4	1	1	0	0	1	0	0	0	0	0	0	0	0	0	0	0	0	0	0	0	0	0	0	0	0
k__Bacteria;p__Chloroflexi;c__SOGA31;o__;f__;g__;s__	112929	Greengenes	7	0	0	0	0	0	0	0	0	0	0	0	0	3	0	0	0	0	0	0	0	0	0	1	2	1	0
k__Bacteria;p__Actinobacteria;c__Actinobacteria;o__Actinomycetales;f__Microbacteriaceae;g__Microbacterium;s__	147737	Greengenes	7	0	0	0	0	0	0	0	0	0	0	0	0	0	0	0	1	0	0	0	0	0	0	0	1	5	0
k__Bacteria;p__Actinobacteria;c__Actinobacteria;o__Actinomycetales;f__Nocardioidaceae;g__Marmoricola;s__	158804	Greengenes	7	0	0	0	0	0	0	0	0	0	0	0	0	2	0	0	0	0	0	0	0	2	0	1	0	1	1
k__Bacteria;p__Bacteroidetes;c__Bacteroidia;o__Bacteroidales;f__;g__;s__	182382	Greengenes	7	0	0	0	0	3	3	1	0	0	0	0	0	0	0	0	0	0	0	0	0	0	0	0	0	0	0
k__Bacteria;p__Bacteroidetes;c__Bacteroidia;o__Bacteroidales;f__;g__;s__	204547	Greengenes	7	0	0	0	1	3	1	2	0	0	0	0	0	0	0	0	0	0	0	0	0	0	0	0	0	0	0
k__Bacteria;p__Bacteroidetes;c__Sphingobacteria;o__Sphingobacteriales;f__;g__;s__	213892	Greengenes	7	0	0	0	0	0	0	0	0	0	0	0	0	0	0	0	0	0	0	0	2	2	2	1	0	0	0
k__Bacteria;p__Bacteroidetes;c__Bacteroidia;o__Bacteroidales;f__;g__;s__	217096	Greengenes	7	4	0	0	0	1	1	1	0	0	0	0	0	0	0	0	0	0	0	0	0	0	0	0	0	0	0
k__Bacteria;p__Proteobacteria;c__Betaproteobacteria;o__;f__;g__;s__	219174	Greengenes	7	0	0	0	0	0	0	0	0	0	0	0	0	1	0	0	0	0	0	0	1	0	0	1	1	3	0
k__Bacteria;p__Firmicutes;c__Clostridia;o__Clostridiales;f__Dehalobacteriaceae;g__Dehalobacterium;s__	229820	Greengenes	7	0	1	0	1	2	3	0	0	0	0	0	0	0	0	0	0	0	0	0	0	0	0	0	0	0	0
k__Bacteria;p__Proteobacteria;c__Alphaproteobacteria;o__Rhizobiales;f__Phyllobacteriaceae;g__;s__	240591	Greengenes	7	0	0	0	0	0	0	0	0	0	0	0	0	0	0	0	0	0	0	0	1	0	2	1	1	1	1
k__Bacteria;p__Actinobacteria;c__Actinobacteria;o__0319-7L14;f__;g__;s__	247022	Greengenes	7	0	0	0	0	0	0	0	0	0	0	0	0	0	0	0	0	0	0	0	2	0	1	2	0	1	1
k__Bacteria;p__Proteobacteria;c__Gammaproteobacteria;o__Enterobacteriales;f__Enterobacteriaceae;g__;s__symbiontofNoeetapupillata	248470	Greengenes	7	0	0	0	0	0	0	0	0	6	0	1	0	0	0	0	0	0	0	0	0	0	0	0	0	0	0
k__Bacteria;p__Bacteroidetes;c__Sphingobacteria;o__Sphingobacteriales;f__;g__;s__	249431	Greengenes	7	0	0	0	0	0	0	0	0	0	0	0	0	1	0	0	0	0	0	0	1	0	1	4	0	0	0
k__Bacteria;p__Actinobacteria;c__Actinobacteria;o__Solirubrobacterales;f__;g__;s__	251034	Greengenes	7	0	0	0	0	0	0	0	0	0	0	0	0	1	0	0	0	0	0	0	0	1	2	0	0	0	3
k__Bacteria;p__Proteobacteria;c__Gammaproteobacteria;o__Enterobacteriales;f__Enterobacteriaceae;g__;s__	301645	Greengenes	7	0	0	0	0	0	0	0	0	0	7	0	0	0	0	0	0	0	0	0	0	0	0	0	0	0	0
k__Bacteria;p__Bacteroidetes;c__Sphingobacteria;o__Sphingobacteriales;f__;g__;s__	321965	Greengenes	7	0	0	0	0	0	0	0	0	0	0	0	0	0	0	0	0	0	0	0	2	2	1	2	0	0	0
k__Bacteria;p__Proteobacteria;c__Alphaproteobacteria;o__Rhizobiales;f__Hyphomicrobiaceae;g__Rhodoplanes;s__	325065	Greengenes	7	0	0	0	0	0	0	0	0	0	0	0	0	0	0	0	0	0	0	0	0	0	0	1	2	0	4
k__Bacteria;p__Bacteroidetes;c__Sphingobacteria;o__Sphingobacteriales;f__Sphingobacteriaceae;g__Pedobacter;s__	465948	Greengenes	7	0	0	0	0	0	0	0	0	0	0	0	0	0	0	0	0	0	2	0	0	0	0	0	4	1	0
k__Bacteria;p__Actinobacteria;c__Actinobacteria;o__Bifidobacteriales;f__Bifidobacteriaceae;g__Bifidobacterium;s__	533785	Greengenes	7	2	1	2	1	0	1	0	0	0	0	0	0	0	0	0	0	0	0	0	0	0	0	0	0	0	0
k__Bacteria;p__Firmicutes;c__Bacilli;o__Lactobacillales;f__Enterococcaceae;g__Enterococcus;s__	540230	Greengenes	7	0	0	0	0	0	0	0	0	0	0	5	0	0	0	0	0	0	0	0	0	0	2	0	0	0	0
k__Bacteria;p__Proteobacteria;c__Alphaproteobacteria;o__Sphingomonadales;f__Sphingomonadaceae;g__Kaistobacter;s__	555602	Greengenes	7	0	0	0	0	0	0	0	0	0	0	0	0	0	0	0	0	0	0	0	3	0	0	1	0	1	2
k__Bacteria;p__Acidobacteria;c__Chloracidobacteria;o__;f__;g__;s__	1749	Greengenes	6	0	0	0	0	0	0	0	0	0	0	0	0	1	0	0	0	0	0	0	0	0	0	1	4	0	0
k__Bacteria;p__Proteobacteria;c__Gammaproteobacteria;o__Enterobacteriales;f__Enterobacteriaceae;g__Morganella;s__	82772	Greengenes	6	0	0	0	0	0	0	0	0	0	0	0	1	0	0	5	0	0	0	0	0	0	0	0	0	0	0
k__Bacteria;p__Proteobacteria;c__Betaproteobacteria;o__;f__;g__;s__	104916	Greengenes	6	0	0	0	0	0	0	0	0	0	0	0	0	0	0	0	0	0	0	0	0	1	0	3	0	1	1
k__Bacteria;p__Actinobacteria;c__Actinobacteria;o__0319-7L14;f__;g__;s__	128299	Greengenes	6	0	0	0	0	0	0	0	0	0	0	0	0	1	0	0	0	0	0	0	0	0	1	1	1	1	1
k__Bacteria;p__Actinobacteria;c__Actinobacteria;o__Actinomycetales;f__Microbacteriaceae;g__;s__	132619	Greengenes	6	0	0	0	0	0	0	0	0	0	0	0	0	0	0	0	0	0	0	0	1	0	0	0	2	3	0
k__Bacteria;p__Actinobacteria;c__Actinobacteria;o__Actinomycetales;f__Intrasporangiaceae;g__;s__	137631	Greengenes	6	0	0	0	0	0	0	0	0	0	0	0	0	1	0	0	0	0	0	0	2	0	1	0	0	1	1
k__Archaea;p__Crenarchaeota;c__Thaumarchaeota;o__Nitrososphaerales;f__Nitrososphaeraceae;g__CandidatusNitrososphaera;s__SCA1170	141739	Greengenes	6	0	0	0	0	0	0	0	0	0	0	0	0	0	0	0	0	0	0	0	1	0	0	1	0	1	3
k__Bacteria;p__Proteobacteria;c__Alphaproteobacteria;o__Rhizobiales;f__Hyphomicrobiaceae;g__Rhodoplanes;s__	163571	Greengenes	6	0	0	0	0	0	0	0	0	0	0	0	0	1	0	0	0	0	0	0	0	2	0	1	0	1	1
k__Bacteria;p__Proteobacteria;c__Alphaproteobacteria;o__Sphingomonadales;f__Sphingomonadaceae;g__Kaistobacter;s__	167949	Greengenes	6	0	0	0	0	0	0	0	0	0	0	0	0	1	0	0	0	0	0	0	1	1	1	0	2	0	0
k__Bacteria;p__Actinobacteria;c__Actinobacteria;o__Actinomycetales;f__Nocardioidaceae;g__;s__	205152	Greengenes	6	0	0	0	0	0	0	0	0	0	0	0	0	0	0	0	0	0	0	0	0	0	1	3	2	0	0
k__Bacteria;p__Bacteroidetes;c__Bacteroidia;o__Bacteroidales;f__;g__;s__	206189	Greengenes	6	0	0	0	0	3	1	2	0	0	0	0	0	0	0	0	0	0	0	0	0	0	0	0	0	0	0
k__Bacteria;p__Chloroflexi;c__SOGA31;o__;f__;g__;s__	207796	Greengenes	6	0	0	0	0	0	0	0	0	0	0	0	0	2	0	0	0	0	0	0	0	0	0	0	2	1	1
k__Bacteria;p__Bacteroidetes;c__Sphingobacteria;o__Sphingobacteriales;f__;g__;s__	212054	Greengenes	6	0	0	0	0	0	0	0	0	0	0	0	0	0	0	0	0	0	0	0	1	1	1	3	0	0	0
k__Bacteria;p__Proteobacteria;c__Alphaproteobacteria;o__Rhizobiales;f__;g__;s__	221752	Greengenes	6	0	0	0	0	0	0	0	0	0	0	0	0	0	0	0	2	2	1	0	0	0	0	0	1	0	0
k__Bacteria;p__Bacteroidetes;c__Bacteroidia;o__Bacteroidales;f__;g__;s__	234036	Greengenes	6	1	0	0	0	1	0	4	0	0	0	0	0	0	0	0	0	0	0	0	0	0	0	0	0	0	0
k__Bacteria;p__Bacteroidetes;c__Bacteroidia;o__Bacteroidales;f__;g__;s__	238857	Greengenes	6	0	0	0	0	0	0	6	0	0	0	0	0	0	0	0	0	0	0	0	0	0	0	0	0	0	0
k__Bacteria;p__Bacteroidetes;c__Flavobacteria;o__Flavobacteriales;f__Flavobacteriaceae;g__Chryseobacterium;s__	251488	Greengenes	6	0	0	0	0	0	0	0	0	0	0	0	0	0	5	0	0	0	0	0	1	0	0	0	0	0	0
k__Bacteria;p__Firmicutes;c__Clostridia;o__Clostridiales;f__Lachnospiraceae;g__;s__	259477	Greengenes	6	0	0	1	0	3	2	0	0	0	0	0	0	0	0	0	0	0	0	0	0	0	0	0	0	0	0
k__Bacteria;p__Bacteroidetes;c__Bacteroidia;o__Bacteroidales;f__;g__;s__	270707	Greengenes	6	0	0	0	1	2	0	3	0	0	0	0	0	0	0	0	0	0	0	0	0	0	0	0	0	0	0
k__Bacteria;p__Firmicutes;c__Clostridia;o__Clostridiales;f__Lachnospiraceae;g__;s__	310407	Greengenes	6	0	0	0	0	4	2	0	0	0	0	0	0	0	0	0	0	0	0	0	0	0	0	0	0	0	0
k__Bacteria;p__Firmicutes;c__Clostridia;o__Clostridiales;f__Clostridiaceae;g__Clostridium;s__	312221	Greengenes	6	0	0	0	0	0	0	0	0	0	0	3	0	0	0	0	0	1	0	0	0	0	0	0	2	0	0
k__Bacteria;p__Firmicutes;c__Clostridia;o__Clostridiales;f__Lachnospiraceae;g__;s__	316842	Greengenes	6	0	0	0	0	6	0	0	0	0	0	0	0	0	0	0	0	0	0	0	0	0	0	0	0	0	0
k__Bacteria;p__Firmicutes;c__Clostridia;o__Clostridiales;f__Lachnospiraceae;g__Clostridium;s__	326644	Greengenes	6	1	1	2	0	2	0	0	0	0	0	0	0	0	0	0	0	0	0	0	0	0	0	0	0	0	0
k__Bacteria;p__Acidobacteria;c__Acidobacteria;o__Acidobacteriales;f__;g__;s__	333617	Greengenes	6	0	0	0	0	0	0	0	0	0	0	0	0	0	0	0	0	0	0	0	2	1	0	1	1	1	0
k__Bacteria;p__Actinobacteria;c__Actinobacteria;o__Actinomycetales;f__Mycobacteriaceae;g__Mycobacterium;s__	354851	Greengenes	6	0	0	0	0	0	0	0	0	0	0	0	0	0	0	0	0	0	0	0	1	1	0	0	0	3	1
k__Bacteria;p__Actinobacteria;c__Actinobacteria;o__Actinomycetales;f__Pseudonocardiaceae;g__Actinomycetospora;s__	538093	Greengenes	6	0	0	0	0	0	0	0	0	0	0	0	0	1	0	0	0	0	0	0	1	1	0	2	1	0	0
k__Bacteria;p__Bacteroidetes;c__Sphingobacteria;o__Sphingobacteriales;f__;g__;s__	544834	Greengenes	6	0	0	0	0	0	0	0	0	0	0	0	0	0	0	0	0	0	0	0	0	0	2	4	0	0	0
k__Bacteria;p__Proteobacteria;c__Alphaproteobacteria;o__Rhodospirillales;f__Rhodospirillaceae;g__;s__	548127	Greengenes	6	0	0	0	0	0	0	0	0	0	0	0	0	0	0	0	0	0	0	2	1	2	0	0	0	1	0
k__Bacteria;p__Bacteroidetes;c__Sphingobacteria;o__Sphingobacteriales;f__;g__;s__	570934	Greengenes	6	0	0	0	0	0	0	0	0	0	0	0	0	1	0	0	0	0	0	0	0	1	1	3	0	0	0
k__Bacteria;p__Planctomycetes;c__Planctomycea;o__Pirellulales;f__;g__;s__	582509	Greengenes	6	0	0	0	0	0	0	0	0	0	0	0	0	1	0	0	0	0	0	0	1	1	0	1	2	0	0
k__Bacteria;p__Proteobacteria;c__Alphaproteobacteria;o__Rhizobiales;f__Bradyrhizobiaceae;g__Bosea;s__	583653	Greengenes	6	0	0	0	0	0	0	0	0	0	0	0	0	0	0	0	0	0	0	0	0	0	0	0	0	4	2
k__Bacteria;p__Proteobacteria;c__Betaproteobacteria;o__Burkholderiales;f__Comamonadaceae;g__;s__	589483	Greengenes	6	0	0	0	0	0	0	0	0	0	0	0	0	2	0	0	0	0	0	0	0	0	2	2	0	0	0
k__Bacteria;p__Bacteroidetes;c__Sphingobacteria;o__Sphingobacteriales;f__;g__Flavisolibacter;s__	590849	Greengenes	6	0	0	0	0	0	0	0	0	0	0	0	0	0	0	0	0	0	0	0	1	1	1	3	0	0	0
k__Bacteria;p__Proteobacteria;c__Gammaproteobacteria;o__Enterobacteriales;f__Enterobacteriaceae;g__Salmonella;s__Salmonellabongori	9778	Greengenes	5	0	0	0	0	0	0	0	0	0	0	0	0	0	0	0	0	0	0	0	0	0	0	5	0	0	0
k__Bacteria;p__Proteobacteria;c__Gammaproteobacteria;o__Enterobacteriales;f__Enterobacteriaceae;g__Pantoea;s__	9808	Greengenes	5	0	0	1	0	0	0	0	0	0	0	0	0	0	0	0	0	0	0	0	0	0	0	4	0	0	0
k__Bacteria;p__Actinobacteria;c__Actinobacteria;o__Actinomycetales;f__Cellulomonadaceae;g__Oerskovia;s__	12340	Greengenes	5	0	0	0	0	0	0	0	0	0	0	0	0	0	0	0	0	0	0	0	0	0	0	0	0	5	0
k__Bacteria;p__Proteobacteria;c__Deltaproteobacteria;o__Desulfovibrionales;f__Desulfovibrionaceae;g__Desulfovibrio;s__	25583	Greengenes	5	2	0	0	3	0	0	0	0	0	0	0	0	0	0	0	0	0	0	0	0	0	0	0	0	0	0
k__Bacteria;p__Actinobacteria;c__Actinobacteria;o__Actinomycetales;f__Nocardioidaceae;g__Marmoricola;s__	32247	Greengenes	5	0	0	0	0	0	0	0	0	0	0	0	0	2	0	0	0	0	0	0	1	1	0	1	0	0	0
k__Bacteria;p__Proteobacteria;c__Alphaproteobacteria;o__Rhizobiales;f__Phyllobacteriaceae;g__Pseudaminobacter;s__Pseudaminobactersalicylatoxidans	38141	Greengenes	5	0	0	0	0	0	0	0	0	0	0	0	0	0	0	0	0	0	1	0	0	0	0	0	0	3	1
k__Bacteria;p__Firmicutes;c__Bacilli;o__Lactobacillales;f__Enterococcaceae;g__Enterococcus;s__	67810	Greengenes	5	0	0	0	0	0	0	0	0	0	0	0	0	0	0	0	0	0	0	0	0	0	5	0	0	0	0
k__Bacteria;p__Firmicutes;c__Bacilli;o__Bacillales;f__Bacillaceae;g__;s__	77182	Greengenes	5	0	0	0	0	0	0	0	0	0	0	0	0	0	0	0	1	4	0	0	0	0	0	0	0	0	0
k__Bacteria;p__Firmicutes;c__Bacilli;o__Bacillales;f__Paenibacillaceae;g__Paenibacillus;s__	100104	Greengenes	5	0	0	0	0	0	0	0	0	0	0	0	0	0	0	0	0	0	0	0	0	0	0	0	5	0	0
k__Bacteria;p__Firmicutes;c__Clostridia;o__Clostridiales;f__Lachnospiraceae;g__;s__	110874	Greengenes	5	2	0	0	0	3	0	0	0	0	0	0	0	0	0	0	0	0	0	0	0	0	0	0	0	0	0
k__Bacteria;p__Bacteroidetes;c__Sphingobacteria;o__Sphingobacteriales;f__;g__;s__	113307	Greengenes	5	0	0	0	0	0	0	0	0	0	0	0	0	0	0	0	0	0	0	0	1	0	0	4	0	0	0
k__Bacteria;p__Proteobacteria;c__Gammaproteobacteria;o__Chromatiales;f__Sinobacteraceae;g__;s__	114472	Greengenes	5	0	0	0	0	0	0	0	0	0	0	0	0	0	0	0	0	0	0	0	0	0	0	1	2	1	1
k__Bacteria;p__Proteobacteria;c__Gammaproteobacteria;o__Enterobacteriales;f__Enterobacteriaceae;g__Leclercia;s__	114748	Greengenes	5	0	0	0	0	0	0	0	0	0	0	0	0	0	0	0	0	0	0	0	0	0	4	1	0	0	0
k__Bacteria;p__Proteobacteria;c__Alphaproteobacteria;o__Rhizobiales;f__Hyphomicrobiaceae;g__Rhodoplanes;s__	134163	Greengenes	5	0	0	0	0	0	0	0	0	0	0	0	0	1	0	0	0	0	0	0	0	0	1	0	0	1	2
k__Bacteria;p__Proteobacteria;c__Gammaproteobacteria;o__Xanthomonadales;f__Xanthomonadaceae;g__Lysobacter;s__	140927	Greengenes	5	0	0	0	0	0	0	0	0	0	0	0	0	0	0	0	0	0	0	0	0	0	0	0	0	4	1
k__Bacteria;p__Actinobacteria;c__Actinobacteria;o__Actinomycetales;f__;g__;s__	146122	Greengenes	5	0	0	0	0	0	0	0	0	0	0	0	0	3	0	0	0	0	0	0	0	0	0	0	1	0	1
k__Bacteria;p__Firmicutes;c__Bacilli;o__Lactobacillales;f__Lactobacillaceae;g__Lactobacillus;s__	170784	Greengenes	5	0	0	0	0	0	0	0	0	0	0	0	0	0	0	0	0	0	0	0	0	0	5	0	0	0	0
k__Bacteria;p__Firmicutes;c__Clostridia;o__Clostridiales;f__;g__;s__	173245	Greengenes	5	1	0	0	4	0	0	0	0	0	0	0	0	0	0	0	0	0	0	0	0	0	0	0	0	0	0
k__Bacteria;p__Proteobacteria;c__Alphaproteobacteria;o__Rhizobiales;f__Rhizobiaceae;g__Kaistia;s__	174460	Greengenes	5	0	0	0	0	0	0	0	0	0	0	0	0	0	0	0	0	0	1	0	0	0	0	0	2	1	1
k__Bacteria;p__Actinobacteria;c__Actinobacteria;o__Coriobacteriales;f__Coriobacteriaceae;g__Adlercreutzia;s__	198938	Greengenes	5	1	3	1	0	0	0	0	0	0	0	0	0	0	0	0	0	0	0	0	0	0	0	0	0	0	0
k__Bacteria;p__Firmicutes;c__Clostridia;o__Clostridiales;f__Ruminococcaceae;g__;s__	200879	Greengenes	5	0	0	0	0	0	0	0	0	0	0	0	0	0	0	0	0	0	0	0	0	0	5	0	0	0	0
k__Bacteria;p__Proteobacteria;c__Alphaproteobacteria;o__Rhizobiales;f__Rhizobiaceae;g__Rhizobium;s__	206709	Greengenes	5	0	0	0	0	0	0	0	0	0	0	0	0	0	0	0	0	0	2	0	0	0	1	0	0	2	0
k__Bacteria;p__Actinobacteria;c__Actinobacteria;o__Actinomycetales;f__Intrasporangiaceae;g__Terracoccus;s__	211794	Greengenes	5	0	0	0	0	0	0	0	0	0	0	0	0	2	0	0	0	0	0	0	0	1	0	2	0	0	0
k__Bacteria;p__Proteobacteria;c__Betaproteobacteria;o__;f__;g__;s__	215229	Greengenes	5	0	0	0	0	0	0	0	0	0	0	0	0	2	0	0	0	0	0	0	2	0	0	1	0	0	0
k__Bacteria;p__Proteobacteria;c__Gammaproteobacteria;o__Pseudomonadales;f__Pseudomonadaceae;g__Pseudomonas;s__	217410	Greengenes	5	0	0	0	0	0	0	0	0	0	0	0	0	0	3	2	0	0	0	0	0	0	0	0	0	0	0
k__Bacteria;p__Acidobacteria;c__;o__;f__;g__;s__	220721	Greengenes	5	0	0	0	0	0	0	0	0	0	0	0	0	4	0	0	0	0	0	0	0	1	0	0	0	0	0
k__Bacteria;p__Actinobacteria;c__Actinobacteria;o__;f__;g__;s__	225982	Greengenes	5	0	0	0	0	0	0	0	0	0	0	0	0	0	0	0	0	0	0	0	1	1	0	1	0	2	0
k__Bacteria;p__Firmicutes;c__Clostridia;o__Clostridiales;f__Lachnospiraceae;g__;s__	232878	Greengenes	5	0	0	0	0	0	5	0	0	0	0	0	0	0	0	0	0	0	0	0	0	0	0	0	0	0	0
k__Bacteria;p__Nitrospirae;c__Nitrospira;o__Nitrospirales;f__Nitrospiraceae;g__Nitrospira;s__	240878	Greengenes	5	0	0	0	0	0	0	0	0	0	0	0	0	0	0	0	0	0	0	0	0	0	0	3	0	2	0
k__Bacteria;p__Proteobacteria;c__Betaproteobacteria;o__Burkholderiales;f__Burkholderiaceae;g__Ralstonia;s__	243860	Greengenes	5	0	0	0	0	0	0	1	0	0	0	0	0	1	1	0	0	0	0	0	0	0	0	0	0	0	2
k__Bacteria;p__Actinobacteria;c__Actinobacteria;o__Actinomycetales;f__Nocardioidaceae;g__Kribbella;s__	248838	Greengenes	5	0	0	0	0	0	0	0	0	0	0	0	0	2	0	0	0	0	0	0	1	1	1	0	0	0	0
k__Bacteria;p__Actinobacteria;c__Actinobacteria;o__Actinomycetales;f__Nocardioidaceae;g__Nocardioides;s__Nocardioidesoleivorans	255749	Greengenes	5	0	0	0	0	0	0	0	0	0	0	0	0	0	0	0	0	0	0	0	2	0	1	1	0	1	0
k__Bacteria;p__Proteobacteria;c__Betaproteobacteria;o__;f__;g__;s__	256223	Greengenes	5	0	0	0	0	0	0	0	0	0	0	0	0	2	0	0	0	0	0	0	1	0	0	1	0	0	1
k__Bacteria;p__Bacteroidetes;c__Bacteroidia;o__Bacteroidales;f__;g__;s__	264023	Greengenes	5	0	0	0	0	2	0	3	0	0	0	0	0	0	0	0	0	0	0	0	0	0	0	0	0	0	0
k__Bacteria;p__Proteobacteria;c__Epsilonproteobacteria;o__Campylobacterales;f__Helicobacteraceae;g__Helicobacter;s__Helicobacterhepaticus	269548	Greengenes	5	0	0	0	0	0	5	0	0	0	0	0	0	0	0	0	0	0	0	0	0	0	0	0	0	0	0
k__Bacteria;p__Proteobacteria;c__Betaproteobacteria;o__;f__;g__;s__	277681	Greengenes	5	0	0	0	0	0	0	0	0	0	0	0	0	1	0	0	0	0	0	0	2	1	0	1	0	0	0
k__Bacteria;p__Actinobacteria;c__Actinobacteria;o__Acidimicrobiales;f__EB1017;g__;s__	279158	Greengenes	5	0	0	0	0	0	0	0	0	0	0	0	0	1	0	0	0	0	0	0	0	1	0	0	0	1	2
k__Bacteria;p__Bacteroidetes;c__Sphingobacteria;o__Sphingobacteriales;f__;g__;s__	280545	Greengenes	5	0	0	0	0	0	0	0	0	0	0	0	0	0	0	0	0	0	0	0	1	0	2	1	0	0	1
k__Bacteria;p__Chloroflexi;c__SOGA31;o__;f__;g__;s__	286104	Greengenes	5	0	0	0	0	0	0	0	0	0	0	0	0	3	0	0	0	0	0	0	0	0	0	0	1	0	1
k__Bacteria;p__Bacteroidetes;c__Sphingobacteria;o__Sphingobacteriales;f__;g__;s__	286368	Greengenes	5	0	0	0	0	0	0	0	0	0	0	0	0	0	0	0	0	0	0	0	2	1	2	0	0	0	0
k__Bacteria;p__Actinobacteria;c__Actinobacteria;o__Bifidobacteriales;f__Bifidobacteriaceae;g__Bifidobacterium;s__Bifidobacteriumpseudolongum	309178	Greengenes	5	0	2	2	1	0	0	0	0	0	0	0	0	0	0	0	0	0	0	0	0	0	0	0	0	0	0
k__Bacteria;p__Proteobacteria;c__Gammaproteobacteria;o__Pseudomonadales;f__Pseudomonadaceae;g__Pseudomonas;s__	318906	Greengenes	5	0	0	0	0	0	0	0	0	0	0	0	0	0	3	0	2	0	0	0	0	0	0	0	0	0	0
k__Bacteria;p__Proteobacteria;c__Betaproteobacteria;o__Burkholderiales;f__;g__;s__	323551	Greengenes	5	0	0	0	0	0	0	0	0	0	0	0	0	1	0	0	0	0	0	0	1	1	0	0	1	1	0
k__Bacteria;p__Acidobacteria;c__Acidobacteria;o__Acidobacteriales;f__;g__;s__	328810	Greengenes	5	0	0	0	0	0	0	0	0	0	0	0	0	2	0	0	0	0	0	0	1	0	0	0	1	0	1
k__Bacteria;p__Proteobacteria;c__Betaproteobacteria;o__Rhodocyclales;f__;g__;s__	333958	Greengenes	5	0	0	0	0	0	0	0	0	0	0	0	0	1	0	0	0	0	0	0	1	0	0	0	0	2	1
k__Bacteria;p__Proteobacteria;c__Alphaproteobacteria;o__Rhizobiales;f__Hyphomicrobiaceae;g__Rhodoplanes;s__	358785	Greengenes	5	0	0	0	0	0	0	0	0	0	0	0	0	1	0	0	0	0	0	0	1	1	1	0	0	0	1
k__Bacteria;p__Actinobacteria;c__Actinobacteria;o__MC47;f__;g__;s__	362794	Greengenes	5	0	0	0	0	0	0	0	0	0	0	0	0	0	0	0	0	0	0	0	0	2	0	0	0	0	3
k__Bacteria;p__Proteobacteria;c__Betaproteobacteria;o__Burkholderiales;f__Alcaligenaceae;g__Achromobacter;s__	382348	Greengenes	5	0	0	0	0	0	0	0	0	0	0	0	0	0	5	0	0	0	0	0	0	0	0	0	0	0	0
k__Bacteria;p__Firmicutes;c__Clostridia;o__Clostridiales;f__Clostridiaceae;g__;s__	383716	Greengenes	5	2	0	0	0	2	1	0	0	0	0	0	0	0	0	0	0	0	0	0	0	0	0	0	0	0	0
k__Bacteria;p__Proteobacteria;c__Gammaproteobacteria;o__Xanthomonadales;f__Xanthomonadaceae;g__;s__	404492	Greengenes	5	0	0	0	0	0	0	0	0	0	0	0	0	0	0	0	0	0	0	0	0	0	0	0	0	2	3
k__Bacteria;p__Bacteroidetes;c__Flavobacteria;o__Flavobacteriales;f__Flavobacteriaceae;g__Flavobacterium;s__	426108	Greengenes	5	0	0	0	0	0	0	0	0	0	0	0	0	0	0	0	0	0	0	0	0	0	1	4	0	0	0
k__Bacteria;p__Acidobacteria;c__Chloracidobacteria;o__;f__;g__;s__	532693	Greengenes	5	0	0	0	0	0	0	0	0	0	0	0	0	1	0	0	0	0	0	0	1	0	0	2	0	1	0
k__Bacteria;p__Proteobacteria;c__Gammaproteobacteria;o__Xanthomonadales;f__Xanthomonadaceae;g__;s__	545552	Greengenes	5	0	0	0	0	0	0	0	0	0	0	0	0	1	0	0	0	0	0	0	1	1	2	0	0	0	0
k__Bacteria;p__Proteobacteria;c__Gammaproteobacteria;o__Xanthomonadales;f__Xanthomonadaceae;g__;s__	548799	Greengenes	5	0	0	0	0	0	0	0	0	0	0	0	0	1	0	0	0	0	0	0	1	0	1	0	0	0	2
k__Bacteria;p__Actinobacteria;c__Actinobacteria;o__Actinomycetales;f__Streptomycetaceae;g__Streptomyces;s__	555152	Greengenes	5	0	0	0	0	0	0	0	0	0	0	0	0	2	0	0	0	0	0	0	0	0	0	1	2	0	0
k__Bacteria;p__Bacteroidetes;c__Sphingobacteria;o__Sphingobacteriales;f__;g__;s__	563390	Greengenes	5	0	0	0	0	0	0	0	0	0	0	0	0	0	0	0	0	0	0	0	0	0	1	4	0	0	0
k__Bacteria;p__Proteobacteria;c__Gammaproteobacteria;o__Enterobacteriales;f__Enterobacteriaceae;g__Erwinia;s__	563485	Greengenes	5	0	0	0	0	0	0	0	0	0	0	0	0	0	0	0	0	0	0	0	0	0	0	5	0	0	0
k__Bacteria;p__Proteobacteria;c__Gammaproteobacteria;o__Enterobacteriales;f__Enterobacteriaceae;g__Cronobacter;s__	569973	Greengenes	5	0	0	0	0	0	0	0	0	4	1	0	0	0	0	0	0	0	0	0	0	0	0	0	0	0	0
k__Bacteria;p__Proteobacteria;c__Betaproteobacteria;o__Methylophilales;f__Methylophilaceae;g__Methylotenera;s__	577152	Greengenes	5	0	0	0	0	0	0	0	0	0	0	0	0	0	0	0	0	0	0	0	0	0	0	5	0	0	0
k__Bacteria;p__Actinobacteria;c__Actinobacteria;o__Acidimicrobiales;f__Iamiaceae;g__Iamia;s__	593462	Greengenes	5	0	0	0	0	0	0	0	0	0	0	0	0	1	0	0	0	0	0	0	0	2	0	2	0	0	0
k__Bacteria;p__Acidobacteria;c__Acidobacteria;o__Acidobacteriales;f__;g__;s__	1807	Greengenes	4	0	0	0	0	0	0	0	0	0	0	0	0	2	0	0	0	0	0	0	0	1	0	1	0	0	0
k__Bacteria;p__Actinobacteria;c__Actinobacteria;o__Actinomycetales;f__Nakamurellaceae;g__;s__	11448	Greengenes	4	0	0	0	0	0	0	0	0	0	0	0	0	1	0	0	0	0	0	0	0	1	2	0	0	0	0
k__Bacteria;p__Actinobacteria;c__Actinobacteria;o__Actinomycetales;f__Nocardioidaceae;g__;s__	12787	Greengenes	4	0	0	0	0	0	0	0	0	0	0	0	0	0	0	0	0	0	0	0	1	1	0	0	0	0	2
k__Bacteria;p__Firmicutes;c__Clostridia;o__Clostridiales;f__ClostridialesFamilyXI.IncertaeSedis;g__Tissierella;s__Tissierellapraeacuta	14263	Greengenes	4	0	0	0	0	0	0	0	0	0	0	2	2	0	0	0	0	0	0	0	0	0	0	0	0	0	0
k__Bacteria;p__Proteobacteria;c__Alphaproteobacteria;o__Rhizobiales;f__Brucellaceae;g__Brucella;s__	18759	Greengenes	4	0	0	0	0	0	0	0	0	0	0	0	0	0	0	0	2	2	0	0	0	0	0	0	0	0	0
k__Bacteria;p__Proteobacteria;c__Alphaproteobacteria;o__Rhizobiales;f__Phyllobacteriaceae;g__;s__	32754	Greengenes	4	0	0	0	0	0	0	0	0	0	0	0	0	0	0	0	0	0	0	0	0	0	0	0	2	2	0
k__Bacteria;p__Chloroflexi;c__Anaerolineae;o__A31;f__S47;g__;s__	44024	Greengenes	4	0	0	0	0	0	0	0	0	0	0	0	0	2	0	0	0	0	0	0	1	0	0	0	1	0	0
k__Bacteria;p__Cyanobacteria;c__Chloroplast;o__Streptophyta;f__;g__;s__	60254	Greengenes	4	0	0	0	0	0	0	0	0	0	0	0	0	0	0	0	0	0	0	0	0	0	0	4	0	0	0
k__Bacteria;p__Proteobacteria;c__Alphaproteobacteria;o__Rhizobiales;f__Bradyrhizobiaceae;g__;s__	66234	Greengenes	4	0	0	0	0	0	0	0	0	0	0	0	0	0	0	0	0	0	0	0	0	0	0	1	1	2	0
k__Bacteria;p__Proteobacteria;c__Betaproteobacteria;o__Burkholderiales;f__Alcaligenaceae;g__Achromobacter;s__Bordetellahinzii	68623	Greengenes	4	0	0	0	0	0	0	0	0	0	0	0	0	0	3	0	0	1	0	0	0	0	0	0	0	0	0
k__Bacteria;p__Actinobacteria;c__Actinobacteria;o__Actinomycetales;f__Cellulomonadaceae;g__Cellulomonas;s__Cellulomonasxylanilytica	88451	Greengenes	4	0	0	0	0	0	0	0	0	0	0	0	0	2	0	0	0	0	0	0	0	0	1	1	0	0	0
k__Bacteria;p__Proteobacteria;c__Alphaproteobacteria;o__Rhizobiales;f__Hyphomicrobiaceae;g__Rhodoplanes;s__	97561	Greengenes	4	0	0	0	0	0	0	0	0	0	0	0	0	1	0	0	0	0	0	0	1	1	0	1	0	0	0
k__Bacteria;p__Proteobacteria;c__Betaproteobacteria;o__Burkholderiales;f__Comamonadaceae;g__;s__	107152	Greengenes	4	0	0	0	0	0	0	0	0	0	0	0	0	0	0	0	0	0	0	0	0	0	0	0	0	0	4
k__Bacteria;p__Acidobacteria;c__Chloracidobacteria;o__;f__;g__;s__	113400	Greengenes	4	0	0	0	0	0	0	0	0	0	0	0	0	0	0	0	0	0	0	0	0	0	1	1	2	0	0
k__Bacteria;p__Proteobacteria;c__Alphaproteobacteria;o__Rhizobiales;f__Hyphomicrobiaceae;g__Rhodoplanes;s__	119955	Greengenes	4	0	0	0	0	0	0	0	0	0	0	0	0	0	0	0	0	0	0	0	0	2	0	0	0	0	2
k__Bacteria;p__Actinobacteria;c__Actinobacteria;o__Actinomycetales;f__Pseudonocardiaceae;g__Pseudonocardia;s__	138207	Greengenes	4	0	0	0	0	0	0	0	0	0	0	0	0	1	0	0	0	0	0	0	0	1	0	1	0	1	0
k__Bacteria;p__Proteobacteria;c__Gammaproteobacteria;o__Pseudomonadales;f__Pseudomonadaceae;g__Pseudomonas;s__	141127	Greengenes	4	0	0	0	0	0	0	0	0	0	0	0	0	0	4	0	0	0	0	0	0	0	0	0	0	0	0
k__Bacteria;p__Proteobacteria;c__Alphaproteobacteria;o__Rhodospirillales;f__Acetobacteraceae;g__;s__	144065	Greengenes	4	0	0	0	0	0	0	0	0	0	0	0	0	3	0	0	0	0	0	0	0	0	0	0	1	0	0
k__Bacteria;p__Firmicutes;c__Bacilli;o__Bacillales;f__Planococcaceae;g__Sporosarcina;s__	149329	Greengenes	4	0	0	0	0	0	0	0	0	0	0	0	0	1	0	0	0	0	0	0	0	0	0	0	0	2	1
k__Bacteria;p__Proteobacteria;c__Gammaproteobacteria;o__Chromatiales;f__Sinobacteraceae;g__;s__	153003	Greengenes	4	0	0	0	0	0	0	0	0	0	0	0	0	0	0	0	0	0	0	0	2	0	0	1	0	1	0
k__Bacteria;p__Proteobacteria;c__Alphaproteobacteria;o__Rhodospirillales;f__Rhodospirillaceae;g__Skermanella;s__	165020	Greengenes	4	0	0	0	0	0	0	0	0	0	0	0	0	1	0	0	0	0	0	0	1	1	0	1	0	0	0
k__Bacteria;p__Bacteroidetes;c__Sphingobacteria;o__Sphingobacteriales;f__;g__Flavisolibacter;s__	167066	Greengenes	4	0	0	0	0	0	0	0	0	0	0	0	0	0	0	0	0	0	0	0	2	1	0	1	0	0	0
k__Bacteria;p__Bacteroidetes;c__Bacteroidia;o__Bacteroidales;f__;g__;s__	169379	Greengenes	4	0	0	0	4	0	0	0	0	0	0	0	0	0	0	0	0	0	0	0	0	0	0	0	0	0	0
k__Bacteria;p__Firmicutes;c__Clostridia;o__Clostridiales;f__Ruminococcaceae;g__Oscillospira;s__	171239	Greengenes	4	0	0	0	0	2	2	0	0	0	0	0	0	0	0	0	0	0	0	0	0	0	0	0	0	0	0
k__Bacteria;p__Actinobacteria;c__Actinobacteria;o__Actinomycetales;f__Microbacteriaceae;g__Microbacterium;s__Microbacteriumginsengisoli	172749	Greengenes	4	0	0	0	0	0	0	0	0	0	0	0	0	1	0	0	0	0	0	0	1	0	0	2	0	0	0
k__Bacteria;p__Firmicutes;c__Clostridia;o__Clostridiales;f__Veillonellaceae;g__;s__	172753	Greengenes	4	0	0	0	0	0	0	0	0	0	0	0	0	0	0	0	0	0	0	0	1	1	1	0	1	0	0
k__Bacteria;p__Proteobacteria;c__Gammaproteobacteria;o__Enterobacteriales;f__Enterobacteriaceae;g__Proteus;s__	204864	Greengenes	4	0	0	0	0	0	0	0	0	0	0	0	3	0	0	1	0	0	0	0	0	0	0	0	0	0	0
k__Bacteria;p__Bacteroidetes;c__Bacteroidia;o__Bacteroidales;f__;g__;s__	206324	Greengenes	4	0	0	0	1	0	0	3	0	0	0	0	0	0	0	0	0	0	0	0	0	0	0	0	0	0	0
k__Bacteria;p__Proteobacteria;c__Alphaproteobacteria;o__Rhizobiales;f__Hyphomicrobiaceae;g__Pedomicrobium;s__	207866	Greengenes	4	0	0	0	0	0	0	0	0	0	0	0	0	1	0	0	0	0	0	0	0	1	0	0	1	1	0
k__Bacteria;p__Bacteroidetes;c__Sphingobacteria;o__Sphingobacteriales;f__;g__;s__	211909	Greengenes	4	0	0	0	0	0	0	0	0	0	0	0	0	1	0	0	0	0	0	0	1	0	0	2	0	0	0
k__Bacteria;p__Actinobacteria;c__Actinobacteria;o__Actinomycetales;f__Nocardioidaceae;g__;s__	217144	Greengenes	4	0	0	0	0	0	0	0	0	0	0	0	0	0	0	0	0	0	0	0	0	1	0	2	0	0	1
k__Bacteria;p__Proteobacteria;c__Alphaproteobacteria;o__Rhizobiales;f__Bradyrhizobiaceae;g__Bosea;s__	223155	Greengenes	4	0	0	0	0	0	0	0	0	0	0	0	0	0	0	0	0	0	0	0	0	0	0	0	0	3	1
k__Bacteria;p__Actinobacteria;c__Actinobacteria;o__Acidimicrobiales;f__EB1017;g__;s__	223447	Greengenes	4	0	0	0	0	0	0	0	0	0	0	0	0	0	0	0	0	0	0	0	1	1	0	0	0	1	1
k__Bacteria;p__Bacteroidetes;c__Sphingobacteria;o__Sphingobacteriales;f__;g__;s__	235904	Greengenes	4	0	0	0	0	0	0	0	0	0	0	0	0	1	0	0	0	0	0	0	1	1	0	1	0	0	0
k__Bacteria;p__Firmicutes;c__Bacilli;o__Bacillales;f__Bacillaceae;g__Bacillus;s__	238032	Greengenes	4	0	0	0	0	0	0	0	0	0	0	0	0	1	0	0	0	0	0	0	0	0	2	0	0	1	0
k__Bacteria;p__Proteobacteria;c__Betaproteobacteria;o__Burkholderiales;f__Comamonadaceae;g__;s__	241338	Greengenes	4	0	0	0	0	0	0	0	0	0	0	0	0	0	0	0	0	0	0	0	3	0	0	1	0	0	0
k__Bacteria;p__Actinobacteria;c__Actinobacteria;o__Actinomycetales;f__Streptomycetaceae;g__Streptomyces;s__Streptomycesmirabilis	243715	Greengenes	4	0	0	0	0	0	0	0	0	0	0	0	0	0	0	0	0	0	0	0	0	1	1	1	0	0	1
k__Bacteria;p__Proteobacteria;c__Alphaproteobacteria;o__Rhizobiales;f__Brucellaceae;g__Ochrobactrum;s__	244132	Greengenes	4	0	0	0	0	0	0	0	0	0	0	0	0	0	0	0	3	1	0	0	0	0	0	0	0	0	0
k__Bacteria;p__Actinobacteria;c__Actinobacteria;o__Actinomycetales;f__Intrasporangiaceae;g__;s__	248784	Greengenes	4	0	0	0	0	0	0	0	0	0	0	0	0	0	0	0	0	0	0	0	1	0	0	1	0	1	1
k__Bacteria;p__Verrucomicrobia;c__Verrucomicrobiae;o__Verrucomicrobiales;f__;g__;s__	249432	Greengenes	4	0	0	0	0	0	0	0	0	0	0	0	0	1	0	0	0	0	0	0	0	0	0	1	0	2	0
k__Bacteria;p__Bacteroidetes;c__Sphingobacteria;o__Sphingobacteriales;f__;g__;s__	252037	Greengenes	4	0	0	0	0	0	0	0	0	0	0	0	0	1	0	0	0	0	0	0	1	1	0	1	0	0	0
k__Bacteria;p__Actinobacteria;c__Actinobacteria;o__Acidimicrobiales;f__CL500-29;g__;s__	253077	Greengenes	4	0	0	0	0	0	0	0	0	0	0	0	0	1	0	0	0	0	0	0	0	2	0	0	0	0	1
k__Bacteria;p__Proteobacteria;c__Betaproteobacteria;o__Burkholderiales;f__Alcaligenaceae;g__;s__	253486	Greengenes	4	0	0	0	0	0	0	0	0	0	0	0	0	1	0	0	0	0	0	0	0	1	0	0	2	0	0
k__Bacteria;p__Actinobacteria;c__Actinobacteria;o__Acidimicrobiales;f__CL500-29;g__;s__	254262	Greengenes	4	0	0	0	0	0	0	0	0	0	0	0	0	3	0	0	0	0	0	0	0	1	0	0	0	0	0
k__Bacteria;p__Firmicutes;c__Bacilli;o__Bacillales;f__Bacillaceae;g__Bacillus;s__	256533	Greengenes	4	0	0	0	0	0	0	0	0	0	0	0	0	1	0	0	0	0	0	0	0	0	0	0	0	1	2
k__Bacteria;p__Proteobacteria;c__Betaproteobacteria;o__Burkholderiales;f__;g__Leptothrix;s__Leptothrixcholodnii	258495	Greengenes	4	0	0	0	0	0	0	0	0	0	0	0	0	1	0	0	0	0	0	0	1	1	0	0	0	1	0
k__Bacteria;p__Proteobacteria;c__Deltaproteobacteria;o__Myxococcales;f__;g__;s__	258814	Greengenes	4	0	0	0	0	0	0	0	0	0	0	0	0	0	0	0	0	0	0	0	1	0	0	1	0	2	0
k__Bacteria;p__Proteobacteria;c__Gammaproteobacteria;o__Enterobacteriales;f__Enterobacteriaceae;g__Serratia;s__Serratiamarcescens	262838	Greengenes	4	0	0	0	0	0	0	0	0	0	0	0	0	0	0	0	0	0	0	0	0	0	3	1	0	0	0
k__Bacteria;p__Firmicutes;c__Bacilli;o__Lactobacillales;f__Lactobacillaceae;g__Lactobacillus;s__	266771	Greengenes	4	1	0	0	0	0	0	0	3	0	0	0	0	0	0	0	0	0	0	0	0	0	0	0	0	0	0
k__Bacteria;p__Bacteroidetes;c__Flavobacteria;o__Flavobacteriales;f__Flavobacteriaceae;g__Flavobacterium;s__	278951	Greengenes	4	0	0	0	0	0	0	0	0	0	0	0	0	0	0	0	0	0	0	0	1	0	0	2	0	0	1
k__Bacteria;p__Proteobacteria;c__Betaproteobacteria;o__Burkholderiales;f__Alcaligenaceae;g__Achromobacter;s__	311931	Greengenes	4	0	0	0	0	0	0	0	0	0	0	0	0	0	3	0	0	1	0	0	0	0	0	0	0	0	0
k__Bacteria;p__Bacteroidetes;c__Sphingobacteria;o__Sphingobacteriales;f__Flexibacteraceae;g__;s__	318753	Greengenes	4	0	0	0	0	0	0	0	0	0	0	0	0	0	0	0	0	0	0	0	0	0	1	2	1	0	0
k__Bacteria;p__Firmicutes;c__Clostridia;o__Clostridiales;f__Lachnospiraceae;g__;s__	320281	Greengenes	4	0	0	0	2	1	1	0	0	0	0	0	0	0	0	0	0	0	0	0	0	0	0	0	0	0	0
k__Bacteria;p__Proteobacteria;c__Deltaproteobacteria;o__Entotheonellales;f__Entotheonellaceae;g__CandidatusEntotheonella;s__	347997	Greengenes	4	0	0	0	0	0	0	0	0	0	0	0	0	0	0	0	0	0	0	0	3	0	0	0	0	1	0
k__Bacteria;p__Actinobacteria;c__Actinobacteria;o__MC47;f__;g__;s__	350375	Greengenes	4	0	0	0	0	0	0	0	0	0	0	0	0	1	0	0	0	0	0	0	1	0	0	1	1	0	0
k__Bacteria;p__Firmicutes;c__Bacilli;o__Lactobacillales;f__Lactobacillaceae;g__Lactobacillus;s__	356529	Greengenes	4	0	2	2	0	0	0	0	0	0	0	0	0	0	0	0	0	0	0	0	0	0	0	0	0	0	0
k__Bacteria;p__Actinobacteria;c__Actinobacteria;o__Actinomycetales;f__Mycobacteriaceae;g__Mycobacterium;s__	365852	Greengenes	4	0	0	0	0	0	0	0	0	0	0	0	0	0	0	0	0	0	0	0	0	0	0	0	1	2	1
k__Bacteria;p__Bacteroidetes;c__Sphingobacteria;o__Sphingobacteriales;f__;g__Flavisolibacter;s__	367060	Greengenes	4	0	0	0	0	0	0	0	0	0	0	0	0	1	0	0	0	0	0	0	1	1	0	1	0	0	0
k__Bacteria;p__Acidobacteria;c__Chloracidobacteria;o__;f__;g__;s__	378181	Greengenes	4	0	0	0	0	0	0	0	0	0	0	0	0	0	0	0	0	0	0	0	1	2	0	1	0	0	0
k__Bacteria;p__Actinobacteria;c__Actinobacteria;o__Actinomycetales;f__Pseudonocardiaceae;g__Pseudonocardia;s__	383433	Greengenes	4	0	0	0	0	0	0	0	0	0	0	0	0	1	0	0	0	0	0	0	0	2	1	0	0	0	0
k__Bacteria;p__Acidobacteria;c__Solibacteres;o__Solibacterales;f__Solibacteraceae;g__CandidatusSolibacter;s__	390023	Greengenes	4	0	0	0	0	0	0	0	0	0	0	0	0	0	0	0	0	0	0	0	1	0	1	2	0	0	0
k__Bacteria;p__Proteobacteria;c__Gammaproteobacteria;o__Xanthomonadales;f__Xanthomonadaceae;g__Stenotrophomonas;s__	391286	Greengenes	4	0	0	0	0	0	0	0	0	0	0	0	0	0	0	0	0	0	0	0	0	0	0	0	2	1	1
k__Bacteria;p__Bacteroidetes;c__Sphingobacteria;o__Sphingobacteriales;f__;g__;s__	445860	Greengenes	4	0	0	0	0	0	0	0	0	0	0	0	0	0	0	0	0	0	0	0	1	0	1	2	0	0	0
k__Bacteria;p__Proteobacteria;c__Alphaproteobacteria;o__Rhizobiales;f__;g__;s__	509544	Greengenes	4	0	0	0	0	0	0	0	0	0	0	0	0	0	0	0	0	0	0	0	2	0	0	0	1	0	1
k__Bacteria;p__Bacteroidetes;c__Sphingobacteria;o__Sphingobacteriales;f__;g__;s__	512264	Greengenes	4	0	0	0	0	0	0	0	0	0	0	0	0	0	0	0	0	0	0	0	3	0	0	0	1	0	0
k__Bacteria;p__Acidobacteria;c__Solibacteres;o__Solibacterales;f__Solibacteraceae;g__CandidatusSolibacter;s__	514228	Greengenes	4	0	0	0	0	0	0	0	0	0	0	0	0	0	0	0	0	0	0	0	2	0	1	1	0	0	0
k__Bacteria;p__Chloroflexi;c__Anaerolineae;o__envOPS12;f__;g__;s__	518088	Greengenes	4	0	0	0	0	0	0	0	0	0	0	0	0	1	0	0	0	0	0	0	0	1	0	0	0	2	0
k__Bacteria;p__Acidobacteria;c__iii1-8;o__32-20;f__;g__;s__	522476	Greengenes	4	0	0	0	0	0	0	0	0	0	0	0	0	0	0	0	0	0	0	0	1	0	0	1	0	0	2
k__Bacteria;p__Proteobacteria;c__Gammaproteobacteria;o__Enterobacteriales;f__Enterobacteriaceae;g__Raoultella;s__	524245	Greengenes	4	0	0	2	0	0	0	0	0	0	0	0	0	0	0	0	0	0	0	0	0	0	0	2	0	0	0
k__Bacteria;p__Actinobacteria;c__Actinobacteria;o__Acidimicrobiales;f__EB1017;g__;s__	529793	Greengenes	4	0	0	0	0	0	0	0	0	0	0	0	0	0	0	0	0	0	0	0	1	0	0	0	0	1	2
k__Bacteria;p__Actinobacteria;c__Actinobacteria;o__MC47;f__;g__;s__	542025	Greengenes	4	0	0	0	0	0	0	0	0	0	0	0	0	2	0	0	0	0	0	0	0	0	1	1	0	0	0
k__Bacteria;p__Bacteroidetes;c__Sphingobacteria;o__Sphingobacteriales;f__;g__;s__	545016	Greengenes	4	0	0	0	0	0	0	0	0	0	0	0	0	1	0	0	0	0	0	0	2	0	0	1	0	0	0
k__Bacteria;p__Actinobacteria;c__Actinobacteria;o__Solirubrobacterales;f__;g__;s__	550165	Greengenes	4	0	0	0	0	0	0	0	0	0	0	0	0	0	0	0	0	0	0	0	0	0	0	0	1	0	3
k__Bacteria;p__Proteobacteria;c__Gammaproteobacteria;o__Enterobacteriales;f__Enterobacteriaceae;g__;s__	563359	Greengenes	4	0	0	0	0	0	0	0	0	0	0	0	0	0	0	0	0	0	0	0	0	0	0	4	0	0	0
k__Bacteria;p__Actinobacteria;c__Actinobacteria;o__Actinomycetales;f__Propionibacteriaceae;g__;s__	566184	Greengenes	4	0	0	0	0	0	0	0	0	0	0	0	0	2	0	0	0	0	0	0	0	0	0	0	1	0	1
k__Bacteria;p__Proteobacteria;c__Alphaproteobacteria;o__Rhizobiales;f__Hyphomicrobiaceae;g__Rhodoplanes;s__	566886	Greengenes	4	0	0	0	0	0	0	0	0	0	0	0	0	0	0	0	0	0	0	0	0	1	0	0	0	2	1
k__Bacteria;p__Proteobacteria;c__Alphaproteobacteria;o__Sphingomonadales;f__Sphingomonadaceae;g__Kaistobacter;s__	568463	Greengenes	4	0	0	0	0	0	0	0	0	0	0	0	0	1	0	0	0	0	0	0	0	1	0	0	0	0	2
k__Bacteria;p__Verrucomicrobia;c__Spartobacteria;o__Spartobacteriales;f__Spartobacteriaceae;g__MC18;s__	573812	Greengenes	4	0	0	0	0	0	0	0	0	0	0	0	0	0	0	0	0	0	0	0	0	0	0	0	1	0	3
k__Bacteria;p__Actinobacteria;c__Actinobacteria;o__Acidimicrobiales;f__CL500-29;g__;s__	581081	Greengenes	4	0	0	0	0	0	0	0	0	0	0	0	0	0	0	0	0	0	0	0	0	1	1	1	0	0	1
k__Bacteria;p__Proteobacteria;c__Betaproteobacteria;o__Burkholderiales;f__Oxalobacteraceae;g__;s__	583060	Greengenes	4	0	0	0	0	0	0	0	0	0	0	0	0	1	0	0	0	0	0	0	1	1	1	0	0	0	0
k__Bacteria;p__Actinobacteria;c__Actinobacteria;o__Solirubrobacterales;f__;g__;s__	583293	Greengenes	4	0	0	0	0	0	0	0	0	0	0	0	0	1	0	0	0	0	0	0	0	0	0	0	0	3	0
k__Bacteria;p__Planctomycetes;c__Planctomycea;o__Planctomycetales;f__Planctomycetaceae;g__Planctomyces;s__	2871	Greengenes	3	0	0	0	0	0	0	0	0	0	0	0	0	0	0	0	0	0	0	1	1	0	0	0	0	1	0
k__Bacteria;p__Acidobacteria;c__Chloracidobacteria;o__;f__;g__;s__	3686	Greengenes	3	0	0	0	0	0	0	0	0	0	0	0	0	0	0	0	0	0	0	0	1	1	0	0	1	0	0
k__Bacteria;p__Actinobacteria;c__Actinobacteria;o__Actinomycetales;f__Nocardioidaceae;g__Nocardioides;s__	12776	Greengenes	3	0	0	0	0	0	0	0	0	0	0	0	0	0	0	0	0	0	0	0	2	0	0	1	0	0	0
k__Bacteria;p__Firmicutes;c__Bacilli;o__Bacillales;f__Bacillaceae;g__Bacillus;s__	45468	Greengenes	3	0	0	0	0	0	0	0	0	0	0	0	0	0	0	0	0	0	0	0	0	0	0	1	0	2	0
k__Bacteria;p__Proteobacteria;c__Gammaproteobacteria;o__Chromatiales;f__Sinobacteraceae;g__;s__	47916	Greengenes	3	0	0	0	0	0	0	0	0	0	0	0	0	1	0	0	0	0	0	0	0	0	0	0	0	2	0
k__Bacteria;p__Bacteroidetes;c__Sphingobacteria;o__Sphingobacteriales;f__;g__;s__	82223	Greengenes	3	0	0	0	0	0	0	0	0	0	0	0	0	0	0	0	0	0	0	0	0	1	0	1	1	0	0
k__Bacteria;p__Actinobacteria;c__Actinobacteria;o__Actinomycetales;f__Microbacteriaceae;g__;s__	83306	Greengenes	3	0	0	0	0	0	0	0	0	0	0	0	0	0	0	0	0	0	0	0	0	0	0	0	1	0	2
k__Bacteria;p__Bacteroidetes;c__Sphingobacteria;o__Sphingobacteriales;f__Sphingobacteriaceae;g__;s__	93552	Greengenes	3	0	0	0	0	0	0	0	0	0	0	0	0	0	0	0	0	0	0	0	0	0	0	0	1	0	2
k__Bacteria;p__Actinobacteria;c__Actinobacteria;o__Actinomycetales;f__Mycobacteriaceae;g__Mycobacterium;s__	101464	Greengenes	3	0	0	0	0	0	0	0	0	0	0	0	0	0	0	0	0	0	0	0	1	1	0	0	0	0	1
k__Bacteria;p__Actinobacteria;c__Actinobacteria;o__Actinomycetales;f__Nocardioidaceae;g__;s__	101669	Greengenes	3	0	0	0	0	0	0	0	0	0	0	0	0	1	0	0	0	0	0	0	1	0	0	1	0	0	0
k__Bacteria;p__Proteobacteria;c__Betaproteobacteria;o__Rhodocyclales;f__;g__;s__	101884	Greengenes	3	0	0	0	0	0	0	0	0	0	0	0	0	0	0	0	0	0	0	1	0	0	0	1	0	0	1
k__Bacteria;p__Firmicutes;c__Bacilli;o__Bacillales;f__Bacillaceae;g__Bacillus;s__	106573	Greengenes	3	0	0	0	0	0	0	0	0	0	0	0	0	2	0	0	0	0	0	0	0	0	0	0	1	0	0
k__Bacteria;p__Bacteroidetes;c__Sphingobacteria;o__Sphingobacteriales;f__;g__;s__	114289	Greengenes	3	0	0	0	0	0	0	0	0	0	0	0	0	1	0	0	0	0	0	0	1	0	0	1	0	0	0
k__Bacteria;p__Proteobacteria;c__Alphaproteobacteria;o__Rhizobiales;f__Hyphomicrobiaceae;g__Hyphomicrobium;s__	115024	Greengenes	3	0	0	0	0	0	0	0	0	0	0	0	0	0	0	0	0	0	0	0	0	1	0	0	0	1	1
k__Bacteria;p__Verrucomicrobia;c__Spartobacteria;o__Spartobacteriales;f__Spartobacteriaceae;g__CandidatusXiphinematobacter;s__	127649	Greengenes	3	0	0	0	0	0	0	0	0	0	0	0	0	2	0	0	0	0	0	0	0	0	0	0	0	0	1
k__Bacteria;p__Nitrospirae;c__Nitrospira;o__Nitrospirales;f__Nitrospiraceae;g__Nitrospira;s__	138766	Greengenes	3	0	0	0	0	0	0	0	0	0	0	0	0	2	0	0	0	0	0	1	0	0	0	0	0	0	0
k__Bacteria;p__Firmicutes;c__Bacilli;o__Bacillales;f__Paenibacillaceae;g__Paenibacillus;s__	143695	Greengenes	3	0	0	0	0	0	0	0	0	0	0	0	0	0	0	0	0	0	0	0	0	0	0	0	3	0	0
k__Bacteria;p__Bacteroidetes;c__Sphingobacteria;o__Sphingobacteriales;f__;g__Flavisolibacter;s__	143991	Greengenes	3	0	0	0	0	0	0	0	0	0	0	0	0	0	0	0	0	0	0	0	1	0	0	2	0	0	0
k__Bacteria;p__Proteobacteria;c__Alphaproteobacteria;o__Rhizobiales;f__Rhizobiaceae;g__Agrobacterium;s__	144720	Greengenes	3	0	0	0	0	0	0	0	0	0	0	0	0	0	0	0	0	0	0	0	0	0	0	0	0	0	3
k__Bacteria;p__Proteobacteria;c__Gammaproteobacteria;o__Pseudomonadales;f__Pseudomonadaceae;g__Pseudomonas;s__Pseudomonasveronii	144968	Greengenes	3	0	0	0	0	0	0	0	0	0	0	0	0	0	3	0	0	0	0	0	0	0	0	0	0	0	0
k__Bacteria;p__Proteobacteria;c__Alphaproteobacteria;o__Sphingomonadales;f__Sphingomonadaceae;g__Kaistobacter;s__	145518	Greengenes	3	0	0	0	0	0	0	0	0	0	0	0	0	0	0	0	0	0	0	0	0	0	0	0	0	1	2
k__Bacteria;p__Planctomycetes;c__vadinHA49;o__;f__;g__;s__	149255	Greengenes	3	0	0	0	0	0	0	0	0	0	0	0	0	0	0	0	0	0	0	0	0	0	3	0	0	0	0
k__Bacteria;p__Actinobacteria;c__Actinobacteria;o__Solirubrobacterales;f__Solirubrobacteraceae;g__;s__	149649	Greengenes	3	0	0	0	0	0	0	0	0	0	0	0	0	0	0	0	0	0	0	0	0	1	0	1	0	1	0
k__Bacteria;p__Bacteroidetes;c__Sphingobacteria;o__Sphingobacteriales;f__;g__Segetibacter;s__	155441	Greengenes	3	0	0	0	0	0	0	0	0	0	0	0	0	1	0	0	0	0	0	0	0	0	0	2	0	0	0
k__Bacteria;p__Proteobacteria;c__Gammaproteobacteria;o__Enterobacteriales;f__Enterobacteriaceae;g__Yersinia;s__	159715	Greengenes	3	0	0	0	0	0	0	0	0	0	2	1	0	0	0	0	0	0	0	0	0	0	0	0	0	0	0
k__Bacteria;p__TM7;c__TM7-3;o__CW040;f__F16;g__;s__	163413	Greengenes	3	3	0	0	0	0	0	0	0	0	0	0	0	0	0	0	0	0	0	0	0	0	0	0	0	0	0
k__Bacteria;p__Firmicutes;c__Clostridia;o__Clostridiales;f__Ruminococcaceae;g__;s__	164837	Greengenes	3	0	0	0	0	2	1	0	0	0	0	0	0	0	0	0	0	0	0	0	0	0	0	0	0	0	0
k__Bacteria;p__Bacteroidetes;c__Bacteroidia;o__Bacteroidales;f__Prevotellaceae;g__Prevotella;s__	166308	Greengenes	3	0	0	0	0	0	2	1	0	0	0	0	0	0	0	0	0	0	0	0	0	0	0	0	0	0	0
k__Bacteria;p__Proteobacteria;c__Betaproteobacteria;o__Rhodocyclales;f__;g__;s__	169002	Greengenes	3	0	0	0	0	0	0	0	0	0	0	0	0	0	0	0	0	0	0	0	0	0	2	1	0	0	0
k__Bacteria;p__Firmicutes;c__Clostridia;o__Clostridiales;f__Ruminococcaceae;g__;s__	169943	Greengenes	3	0	0	0	0	1	2	0	0	0	0	0	0	0	0	0	0	0	0	0	0	0	0	0	0	0	0
k__Bacteria;p__Verrucomicrobia;c__Verrucomicrobiae;o__Verrucomicrobiales;f__Verrucomicrobiaceae;g__Luteolibacter;s__	170976	Greengenes	3	0	0	0	0	0	0	0	0	0	0	0	0	2	0	0	0	0	0	0	1	0	0	0	0	0	0
k__Bacteria;p__Proteobacteria;c__Deltaproteobacteria;o__Myxococcales;f__;g__;s__	172129	Greengenes	3	0	0	0	0	0	0	0	0	0	0	0	0	0	0	0	0	0	0	0	1	0	1	1	0	0	0
k__Bacteria;p__Actinobacteria;c__Actinobacteria;o__Actinomycetales;f__Microbacteriaceae;g__Yonghaparkia;s__	177797	Greengenes	3	0	0	0	0	0	0	0	0	0	0	0	0	0	0	0	0	0	0	0	0	3	0	0	0	0	0
k__Bacteria;p__Firmicutes;c__Clostridia;o__Clostridiales;f__Lachnospiraceae;g__Clostridium;s__	177969	Greengenes	3	0	0	0	0	2	1	0	0	0	0	0	0	0	0	0	0	0	0	0	0	0	0	0	0	0	0
k__Bacteria;p__Bacteroidetes;c__Bacteroidia;o__Bacteroidales;f__;g__;s__	184698	Greengenes	3	0	0	0	0	2	0	1	0	0	0	0	0	0	0	0	0	0	0	0	0	0	0	0	0	0	0
k__Bacteria;p__Firmicutes;c__Clostridia;o__Clostridiales;f__Lachnospiraceae;g__;s__	194520	Greengenes	3	0	0	0	0	3	0	0	0	0	0	0	0	0	0	0	0	0	0	0	0	0	0	0	0	0	0
k__Bacteria;p__Proteobacteria;c__Alphaproteobacteria;o__Rhizobiales;f__Hyphomicrobiaceae;g__Rhodoplanes;s__	197627	Greengenes	3	0	0	0	0	0	0	0	0	0	0	0	0	0	0	0	0	0	0	0	1	0	0	1	0	0	1
k__Bacteria;p__Actinobacteria;c__Actinobacteria;o__Actinomycetales;f__Microbacteriaceae;g__;s__	197711	Greengenes	3	0	0	0	0	0	0	0	0	0	0	0	0	0	0	0	0	0	0	0	0	0	0	0	0	1	2
k__Bacteria;p__Actinobacteria;c__Actinobacteria;o__Coriobacteriales;f__Coriobacteriaceae;g__Adlercreutzia;s__	199727	Greengenes	3	1	1	1	0	0	0	0	0	0	0	0	0	0	0	0	0	0	0	0	0	0	0	0	0	0	0
k__Bacteria;p__Proteobacteria;c__Gammaproteobacteria;o__Enterobacteriales;f__Enterobacteriaceae;g__Proteus;s__Proteusmirabilis	202829	Greengenes	3	0	0	0	0	0	0	0	0	0	0	0	1	0	0	2	0	0	0	0	0	0	0	0	0	0	0
k__Bacteria;p__Bacteroidetes;c__Sphingobacteria;o__Sphingobacteriales;f__;g__;s__	204934	Greengenes	3	0	0	0	0	0	0	0	0	0	0	0	0	0	0	0	0	0	0	0	0	1	1	1	0	0	0
k__Bacteria;p__Bacteroidetes;c__Bacteroidia;o__Bacteroidales;f__;g__;s__	205421	Greengenes	3	0	0	0	0	0	0	3	0	0	0	0	0	0	0	0	0	0	0	0	0	0	0	0	0	0	0
k__Bacteria;p__Bacteroidetes;c__Bacteroidia;o__Bacteroidales;f__;g__;s__	206367	Greengenes	3	1	1	0	0	0	0	1	0	0	0	0	0	0	0	0	0	0	0	0	0	0	0	0	0	0	0
k__Bacteria;p__Firmicutes;c__Bacilli;o__Bacillales;f__Bacillaceae;g__;s__	207832	Greengenes	3	0	0	0	0	0	0	0	0	0	0	0	0	0	0	0	3	0	0	0	0	0	0	0	0	0	0
k__Bacteria;p__Bacteroidetes;c__Bacteroidia;o__Bacteroidales;f__;g__;s__	208222	Greengenes	3	0	0	0	2	0	1	0	0	0	0	0	0	0	0	0	0	0	0	0	0	0	0	0	0	0	0
k__Bacteria;p__Bacteroidetes;c__Bacteroidia;o__Bacteroidales;f__;g__;s__	210056	Greengenes	3	2	0	0	1	0	0	0	0	0	0	0	0	0	0	0	0	0	0	0	0	0	0	0	0	0	0
k__Bacteria;p__Verrucomicrobia;c__Verrucomicrobiae;o__Verrucomicrobiales;f__;g__;s__	218434	Greengenes	3	0	0	0	0	0	0	0	0	0	0	0	0	0	0	0	0	0	0	0	0	0	1	0	0	2	0
k__Bacteria;p__Proteobacteria;c__Alphaproteobacteria;o__Rhizobiales;f__Hyphomicrobiaceae;g__Rhodoplanes;s__	218539	Greengenes	3	0	0	0	0	0	0	0	0	0	0	0	0	0	0	0	0	0	0	1	1	0	0	0	0	0	1
k__Bacteria;p__Bacteroidetes;c__Sphingobacteria;o__Sphingobacteriales;f__;g__;s__	218902	Greengenes	3	0	0	0	0	0	0	0	0	0	0	0	0	0	0	0	0	0	0	0	3	0	0	0	0	0	0
k__Bacteria;p__Actinobacteria;c__Actinobacteria;o__Actinomycetales;f__Geodermatophilaceae;g__;s__	223418	Greengenes	3	0	0	0	0	0	0	0	0	0	0	0	0	0	0	0	0	0	0	0	1	0	0	0	0	0	2
k__Bacteria;p__Actinobacteria;c__Actinobacteria;o__Acidimicrobiales;f__;g__;s__	225319	Greengenes	3	0	0	0	0	0	0	0	0	0	0	0	0	1	0	0	0	0	0	0	0	0	1	1	0	0	0
k__Bacteria;p__Bacteroidetes;c__Sphingobacteria;o__Sphingobacteriales;f__Flexibacteraceae;g__;s__	227919	Greengenes	3	0	0	0	0	0	0	0	0	0	0	0	0	1	0	0	0	0	0	0	0	0	0	2	0	0	0
k__Bacteria;p__Actinobacteria;c__Actinobacteria;o__Coriobacteriales;f__Coriobacteriaceae;g__Adlercreutzia;s__	231510	Greengenes	3	0	0	2	1	0	0	0	0	0	0	0	0	0	0	0	0	0	0	0	0	0	0	0	0	0	0
k__Bacteria;p__Firmicutes;c__Clostridia;o__Clostridiales;f__Ruminococcaceae;g__;s__	234600	Greengenes	3	0	0	0	1	1	1	0	0	0	0	0	0	0	0	0	0	0	0	0	0	0	0	0	0	0	0
k__Bacteria;p__Actinobacteria;c__Actinobacteria;o__0319-7L14;f__;g__;s__	236133	Greengenes	3	0	0	0	0	0	0	0	0	0	0	0	0	1	0	0	0	0	0	0	0	1	0	0	1	0	0
k__Bacteria;p__Actinobacteria;c__Actinobacteria;o__Actinomycetales;f__;g__;s__	237583	Greengenes	3	0	0	0	0	0	0	0	0	0	0	0	0	0	0	0	0	0	0	0	1	0	0	0	1	1	0
k__Bacteria;p__Actinobacteria;c__Actinobacteria;o__Solirubrobacterales;f__Solirubrobacteraceae;g__;s__	239050	Greengenes	3	0	0	0	0	0	0	0	0	0	0	0	0	2	0	0	0	0	0	0	0	0	0	0	0	0	1
k__Bacteria;p__Proteobacteria;c__Deltaproteobacteria;o__Bdellovibrionales;f__Bacteriovoracaceae;g__;s__	239066	Greengenes	3	0	0	0	0	0	0	0	0	0	0	0	0	0	0	0	0	0	0	0	0	1	0	1	0	1	0
k__Bacteria;p__Actinobacteria;c__Actinobacteria;o__Actinomycetales;f__Mycobacteriaceae;g__Mycobacterium;s__	247201	Greengenes	3	0	0	0	0	0	0	0	0	0	0	0	0	0	0	0	0	0	0	0	1	1	0	0	0	1	0
k__Bacteria;p__Proteobacteria;c__Betaproteobacteria;o__Burkholderiales;f__Alcaligenaceae;g__Achromobacter;s__	249679	Greengenes	3	0	0	0	0	0	0	0	0	0	0	0	0	0	3	0	0	0	0	0	0	0	0	0	0	0	0
k__Bacteria;p__Proteobacteria;c__Betaproteobacteria;o__;f__;g__;s__	250010	Greengenes	3	0	0	0	0	0	0	0	0	0	0	0	0	1	0	0	0	0	0	0	1	1	0	0	0	0	0
k__Bacteria;p__Actinobacteria;c__Actinobacteria;o__Solirubrobacterales;f__Solirubrobacteraceae;g__;s__	251135	Greengenes	3	0	0	0	0	0	0	0	0	0	0	0	0	0	0	0	0	0	0	0	1	0	0	0	0	2	0
k__Bacteria;p__Gemmatimonadetes;c__Gemmatimonadetes;o__Gemmatimonadales;f__;g__;s__	252798	Greengenes	3	0	0	0	0	0	0	0	0	0	0	0	0	0	0	0	0	0	0	1	1	0	0	0	1	0	0
k__Bacteria;p__Acidobacteria;c__Chloracidobacteria;o__;f__;g__;s__	252860	Greengenes	3	0	0	0	0	0	0	0	0	0	0	0	0	0	0	0	0	0	0	0	1	1	1	0	0	0	0
k__Bacteria;p__Proteobacteria;c__Betaproteobacteria;o__Rhodocyclales;f__;g__;s__	253509	Greengenes	3	0	0	0	0	0	0	0	0	0	0	0	0	1	0	0	0	0	0	0	0	0	0	0	0	0	2
k__Bacteria;p__Firmicutes;c__Bacilli;o__Bacillales;f__Planococcaceae;g__Bacillus;s__Bacilluspsychrodurans	254377	Greengenes	3	0	0	0	0	0	0	0	0	0	0	0	0	0	0	0	0	0	0	0	1	0	0	1	0	0	1
k__Bacteria;p__Firmicutes;c__Bacilli;o__Bacillales;f__Bacillaceae;g__Bacillus;s__	254608	Greengenes	3	0	0	0	0	0	0	0	0	0	0	0	0	0	0	0	0	0	0	0	0	0	0	1	0	1	1
k__Bacteria;p__Firmicutes;c__Bacilli;o__Bacillales;f__Paenibacillaceae;g__Paenibacillus;s__	255713	Greengenes	3	0	0	0	0	0	0	0	0	0	0	0	0	0	0	0	0	0	0	0	0	0	1	1	0	0	1
k__Bacteria;p__Actinobacteria;c__Actinobacteria;o__Actinomycetales;f__Nocardioidaceae;g__Nocardioides;s__	257075	Greengenes	3	0	0	0	0	0	0	0	0	0	0	0	0	0	0	0	0	0	0	0	1	0	1	0	0	0	1
k__Bacteria;p__Proteobacteria;c__Gammaproteobacteria;o__Pseudomonadales;f__Pseudomonadaceae;g__Pseudomonas;s__	258880	Greengenes	3	0	0	0	0	0	0	0	0	0	0	0	0	0	0	3	0	0	0	0	0	0	0	0	0	0	0
k__Bacteria;p__Actinobacteria;c__Actinobacteria;o__Actinomycetales;f__Micrococcaceae;g__Citricoccus;s__	260279	Greengenes	3	0	0	0	0	0	0	0	0	0	0	0	0	1	0	0	0	0	0	0	0	0	0	0	0	0	2
k__Bacteria;p__Verrucomicrobia;c__Spartobacteria;o__Spartobacteriales;f__Spartobacteriaceae;g__CandidatusXiphinematobacter;s__	267722	Greengenes	3	0	0	0	0	0	0	0	0	0	0	0	0	0	0	0	0	0	0	0	1	0	0	2	0	0	0
k__Bacteria;p__Bacteroidetes;c__Bacteroidia;o__Bacteroidales;f__;g__;s__	268529	Greengenes	3	0	0	0	1	0	1	1	0	0	0	0	0	0	0	0	0	0	0	0	0	0	0	0	0	0	0
k__Bacteria;p__Actinobacteria;c__Actinobacteria;o__Actinomycetales;f__Micrococcaceae;g__Arthrobacter;s__	270263	Greengenes	3	0	0	0	0	0	0	0	0	0	0	0	0	0	0	0	0	0	0	0	1	0	0	1	0	1	0
k__Bacteria;p__Firmicutes;c__Bacilli;o__Bacillales;f__Bacillaceae;g__Bacillus;s__Bacillusbadius	271539	Greengenes	3	0	0	0	0	0	0	0	0	0	0	0	0	0	0	0	0	0	0	0	0	0	0	0	1	2	0
k__Bacteria;p__Firmicutes;c__Clostridia;o__Clostridiales;f__Lachnospiraceae;g__;s__	277104	Greengenes	3	0	1	0	0	1	1	0	0	0	0	0	0	0	0	0	0	0	0	0	0	0	0	0	0	0	0
k__Bacteria;p__Proteobacteria;c__Gammaproteobacteria;o__Enterobacteriales;f__Enterobacteriaceae;g__Erwinia;s__	277985	Greengenes	3	0	0	0	0	0	0	0	0	0	0	0	0	0	0	0	0	0	0	0	0	0	0	3	0	0	0
k__Bacteria;p__Bacteroidetes;c__Sphingobacteria;o__Sphingobacteriales;f__;g__;s__	278390	Greengenes	3	0	0	0	0	0	0	0	0	0	0	0	0	0	0	0	0	0	0	0	1	0	1	1	0	0	0
k__Bacteria;p__Proteobacteria;c__Betaproteobacteria;o__;f__;g__;s__	279993	Greengenes	3	0	0	0	0	0	0	0	0	0	0	0	0	0	0	0	0	0	0	0	0	1	2	0	0	0	0
k__Bacteria;p__Proteobacteria;c__Gammaproteobacteria;o__Chromatiales;f__Sinobacteraceae;g__;s__	309308	Greengenes	3	0	0	0	0	0	0	0	0	0	0	0	0	0	0	0	0	0	0	0	1	1	0	0	0	1	0
k__Bacteria;p__Actinobacteria;c__Actinobacteria;o__Actinomycetales;f__Pseudonocardiaceae;g__Pseudonocardia;s__	314065	Greengenes	3	0	0	0	0	0	0	0	0	0	0	0	0	0	0	0	0	0	0	0	0	0	1	1	1	0	0
k__Bacteria;p__Proteobacteria;c__Alphaproteobacteria;o__Rhizobiales;f__Hyphomicrobiaceae;g__Rhodoplanes;s__	316335	Greengenes	3	0	0	0	0	0	0	0	0	0	0	0	0	0	0	0	0	0	0	1	0	0	2	0	0	0	0
k__Bacteria;p__Bacteroidetes;c__Bacteroidia;o__Bacteroidales;f__Bacteroidaceae;g__Bacteroides;s__Bacteroidesacidifaciens	318215	Greengenes	3	0	0	0	0	0	2	1	0	0	0	0	0	0	0	0	0	0	0	0	0	0	0	0	0	0	0
k__Bacteria;p__Actinobacteria;c__Actinobacteria;o__Acidimicrobiales;f__EB1017;g__;s__	348524	Greengenes	3	0	0	0	0	0	0	0	0	0	0	0	0	1	0	0	0	0	0	0	0	0	0	0	0	0	2
k__Bacteria;p__Proteobacteria;c__Betaproteobacteria;o__;f__;g__;s__	352281	Greengenes	3	0	0	0	0	0	0	0	0	0	0	0	0	0	0	0	0	0	0	0	0	0	0	0	0	0	3
k__Bacteria;p__Proteobacteria;c__Alphaproteobacteria;o__Rhizobiales;f__Hyphomicrobiaceae;g__Rhodoplanes;s__	362802	Greengenes	3	0	0	0	0	0	0	0	0	0	0	0	0	0	0	0	0	0	0	0	2	0	0	0	0	0	1
k__Bacteria;p__Proteobacteria;c__Gammaproteobacteria;o__Chromatiales;f__Sinobacteraceae;g__Steroidobacter;s__	365415	Greengenes	3	0	0	0	0	0	0	0	0	0	0	0	0	0	0	0	0	0	0	0	1	0	0	2	0	0	0
k__Bacteria;p__Proteobacteria;c__Betaproteobacteria;o__Burkholderiales;f__Comamonadaceae;g__Ramlibacter;s__	377330	Greengenes	3	0	0	0	0	0	0	0	0	0	0	0	0	1	0	0	0	0	0	0	1	1	0	0	0	0	0
k__Bacteria;p__Bacteroidetes;c__Flavobacteria;o__Flavobacteriales;f__Flavobacteriaceae;g__Flavobacterium;s__Flavobacteriumsuccinicans	382056	Greengenes	3	0	0	0	0	0	0	0	0	0	0	0	0	0	0	0	0	0	0	0	0	0	0	1	0	0	2
k__Bacteria;p__Actinobacteria;c__Actinobacteria;o__Actinomycetales;f__Micromonosporaceae;g__;s__	409932	Greengenes	3	0	0	0	0	0	0	0	0	0	0	0	0	1	0	0	0	0	0	0	0	0	0	1	0	1	0
k__Bacteria;p__Actinobacteria;c__Actinobacteria;o__Acidimicrobiales;f__;g__;s__	410072	Greengenes	3	0	0	0	0	0	0	0	0	0	0	0	0	1	0	0	0	0	0	0	0	0	1	1	0	0	0
k__Bacteria;p__Bacteroidetes;c__Sphingobacteria;o__Sphingobacteriales;f__;g__;s__	417385	Greengenes	3	0	0	0	0	0	0	0	0	0	0	0	0	1	0	0	0	0	0	0	0	0	1	1	0	0	0
k__Bacteria;p__Bacteroidetes;c__Bacteroidia;o__Bacteroidales;f__Rikenellaceae;g__;s__	418501	Greengenes	3	0	0	0	0	0	3	0	0	0	0	0	0	0	0	0	0	0	0	0	0	0	0	0	0	0	0
k__Bacteria;p__Actinobacteria;c__Actinobacteria;o__Coriobacteriales;f__Coriobacteriaceae;g__Adlercreutzia;s__	419024	Greengenes	3	2	1	0	0	0	0	0	0	0	0	0	0	0	0	0	0	0	0	0	0	0	0	0	0	0	0
k__Bacteria;p__Proteobacteria;c__Alphaproteobacteria;o__Rhizobiales;f__Hyphomicrobiaceae;g__Devosia;s__	453654	Greengenes	3	0	0	0	0	0	0	0	0	0	0	0	0	0	0	0	0	0	0	0	1	1	0	1	0	0	0
k__Bacteria;p__Bacteroidetes;c__Bacteroidia;o__Bacteroidales;f__;g__;s__	453759	Greengenes	3	0	0	0	0	0	0	3	0	0	0	0	0	0	0	0	0	0	0	0	0	0	0	0	0	0	0
k__Bacteria;p__Firmicutes;c__Bacilli;o__Bacillales;f__Planococcaceae;g__Lysinibacillus;s__	457044	Greengenes	3	0	0	0	0	0	0	0	0	0	0	0	0	0	0	0	0	0	0	0	0	0	0	0	3	0	0
k__Bacteria;p__Actinobacteria;c__Actinobacteria;o__Actinomycetales;f__Nocardioidaceae;g__Aeromicrobium;s__Aeromicrobiummarinum	469602	Greengenes	3	0	0	0	0	0	0	0	0	0	0	0	0	0	0	0	0	0	1	0	0	2	0	0	0	0	0
k__Bacteria;p__Proteobacteria;c__Alphaproteobacteria;o__Sphingomonadales;f__;g__;s__	493339	Greengenes	3	0	0	0	0	0	0	0	0	0	0	0	0	0	0	0	0	0	0	0	1	0	2	0	0	0	0
k__Bacteria;p__Chloroflexi;c__SOGA31;o__;f__;g__;s__	494235	Greengenes	3	0	0	0	0	0	0	0	0	0	0	0	0	1	0	0	0	0	0	0	0	0	0	0	1	1	0
k__Bacteria;p__Firmicutes;c__Bacilli;o__Lactobacillales;f__Lactobacillaceae;g__Lactobacillus;s__	509149	Greengenes	3	0	0	2	0	0	0	0	1	0	0	0	0	0	0	0	0	0	0	0	0	0	0	0	0	0	0
k__Bacteria;p__Acidobacteria;c__Acidobacteria;o__Acidobacteriales;f__;g__;s__	510240	Greengenes	3	0	0	0	0	0	0	0	0	0	0	0	0	2	0	0	0	0	0	0	0	1	0	0	0	0	0
k__Bacteria;p__Firmicutes;c__Bacilli;o__Lactobacillales;f__Lactobacillaceae;g__Lactobacillus;s__	510246	Greengenes	3	0	1	2	0	0	0	0	0	0	0	0	0	0	0	0	0	0	0	0	0	0	0	0	0	0	0
k__Bacteria;p__Proteobacteria;c__Gammaproteobacteria;o__Enterobacteriales;f__Enterobacteriaceae;g__Enterobacter;s__Enterobacterhormaechei	512914	Greengenes	3	0	0	1	0	0	0	0	0	0	0	0	0	0	0	0	0	0	0	0	0	0	2	0	0	0	0
k__Bacteria;p__Proteobacteria;c__Betaproteobacteria;o__;f__;g__;s__	514085	Greengenes	3	0	0	0	0	0	0	0	0	0	0	0	0	0	0	0	0	0	0	0	0	0	0	0	0	0	3
k__Bacteria;p__Bacteroidetes;c__Sphingobacteria;o__Sphingobacteriales;f__;g__;s__	521806	Greengenes	3	0	0	0	0	0	0	0	0	0	0	0	0	0	0	0	0	0	0	0	0	0	1	2	0	0	0
k__Bacteria;p__Bacteroidetes;c__Sphingobacteria;o__Sphingobacteriales;f__Flexibacteraceae;g__Cytophaga;s__	527565	Greengenes	3	0	0	0	0	0	0	0	0	0	0	0	0	0	0	0	0	0	0	0	0	0	1	2	0	0	0
k__Bacteria;p__Proteobacteria;c__Gammaproteobacteria;o__Enterobacteriales;f__Enterobacteriaceae;g__;s__	535836	Greengenes	3	0	0	0	0	0	0	0	0	3	0	0	0	0	0	0	0	0	0	0	0	0	0	0	0	0	0
k__Bacteria;p__Actinobacteria;c__Actinobacteria;o__Actinomycetales;f__Nocardioidaceae;g__;s__	549341	Greengenes	3	0	0	0	0	0	0	0	0	0	0	0	0	3	0	0	0	0	0	0	0	0	0	0	0	0	0
k__Bacteria;p__Bacteroidetes;c__Sphingobacteria;o__Sphingobacteriales;f__;g__;s__	555333	Greengenes	3	0	0	0	0	0	0	0	0	0	0	0	0	0	0	0	0	0	0	0	1	0	1	1	0	0	0
k__Bacteria;p__Proteobacteria;c__Deltaproteobacteria;o__Myxococcales;f__;g__;s__	562536	Greengenes	3	0	0	0	0	0	0	0	0	0	0	0	0	2	0	0	0	0	0	0	1	0	0	0	0	0	0
k__Bacteria;p__Acidobacteria;c__Chloracidobacteria;o__;f__;g__;s__	562772	Greengenes	3	0	0	0	0	0	0	0	0	0	0	0	0	0	0	0	0	0	0	0	0	0	0	1	0	0	2
k__Bacteria;p__Actinobacteria;c__Actinobacteria;o__Solirubrobacterales;f__Solirubrobacteraceae;g__;s__	566193	Greengenes	3	0	0	0	0	0	0	0	0	0	0	0	0	1	0	0	0	0	0	0	0	0	0	1	1	0	0
k__Bacteria;p__Bacteroidetes;c__Sphingobacteria;o__Sphingobacteriales;f__;g__;s__	567628	Greengenes	3	0	0	0	0	0	0	0	0	0	0	0	0	0	0	0	0	0	0	0	1	0	0	1	0	0	1
k__Bacteria;p__CCM11b;c__;o__;f__;g__;s__	569418	Greengenes	3	0	0	0	0	0	0	0	0	0	0	0	0	0	0	0	0	0	0	0	2	0	0	0	1	0	0
k__Bacteria;p__Proteobacteria;c__Alphaproteobacteria;o__Caulobacterales;f__Caulobacteraceae;g__Brevundimonas;s__	576765	Greengenes	3	0	0	0	0	0	0	0	0	0	0	0	0	0	0	0	0	0	0	0	0	0	0	0	0	0	3
k__Bacteria;p__Actinobacteria;c__Actinobacteria;o__Actinomycetales;f__Microbacteriaceae;g__;s__	577125	Greengenes	3	0	0	0	0	0	0	0	0	0	0	0	0	1	0	0	0	0	0	0	0	1	1	0	0	0	0
k__Bacteria;p__Proteobacteria;c__Betaproteobacteria;o__;f__;g__;s__	579023	Greengenes	3	0	0	0	0	0	0	0	0	0	0	0	0	1	0	0	0	0	0	0	0	1	1	0	0	0	0
k__Bacteria;p__Proteobacteria;c__Deltaproteobacteria;o__Myxococcales;f__Polyangiaceae;g__;s__	579806	Greengenes	3	0	0	0	0	0	0	0	0	0	0	0	0	0	0	0	0	0	0	0	0	1	0	1	1	0	0
k__Bacteria;p__Planctomycetes;c__Planctomycea;o__Gemmatales;f__Gemmataceae;g__Gemmata;s__	581403	Greengenes	3	0	0	0	0	0	0	0	0	0	0	0	0	0	0	0	0	0	0	0	0	0	1	2	0	0	0
k__Bacteria;p__Proteobacteria;c__Deltaproteobacteria;o__Syntrophobacterales;f__Syntrophobacteraceae;g__;s__	581532	Greengenes	3	0	0	0	0	0	0	0	0	0	0	0	0	0	0	0	0	0	0	0	1	0	0	1	0	1	0
k__Bacteria;p__Acidobacteria;c__Acidobacteria;o__Acidobacteriales;f__;g__;s__	582243	Greengenes	3	0	0	0	0	0	0	0	0	0	0	0	0	0	0	0	0	0	0	0	2	0	0	1	0	0	0
k__Bacteria;p__Proteobacteria;c__Alphaproteobacteria;o__Rhizobiales;f__Hyphomicrobiaceae;g__Rhodoplanes;s__	585175	Greengenes	3	0	0	0	0	0	0	0	0	0	0	0	0	0	0	0	0	0	0	0	0	1	0	0	0	2	0
k__Bacteria;p__Chloroflexi;c__SOGA31;o__;f__;g__;s__	585970	Greengenes	3	0	0	0	0	0	0	0	0	0	0	0	0	0	0	0	0	0	0	0	0	0	0	1	0	0	2
k__Bacteria;p__Actinobacteria;c__Actinobacteria;o__Actinomycetales;f__Nocardioidaceae;g__;s__	586825	Greengenes	3	0	0	0	0	0	0	0	0	0	0	0	0	0	0	0	0	0	0	0	2	0	1	0	0	0	0
k__Bacteria;p__Chloroflexi;c__Chloroflexi;o__Roseiflexales;f__Kouleothrixaceae;g__;s__	588861	Greengenes	3	0	0	0	0	0	0	0	0	0	0	0	0	1	0	0	0	0	0	0	1	0	0	1	0	0	0
k__Bacteria;p__Firmicutes;c__Clostridia;o__Clostridiales;f__Clostridiaceae;g__Clostridium;s__	591496	Greengenes	3	0	0	0	0	0	0	0	0	0	0	0	0	0	0	0	0	0	0	0	0	0	1	1	1	0	0
k__Bacteria;p__Bacteroidetes;c__Sphingobacteria;o__Sphingobacteriales;f__Flexibacteraceae;g__Cytophaga;s__	594352	Greengenes	3	0	0	0	0	0	0	0	0	0	0	0	0	0	0	0	0	0	0	0	1	0	0	1	1	0	0
k__Bacteria;p__Proteobacteria;c__Alphaproteobacteria;o__Rhizobiales;f__Bradyrhizobiaceae;g__;s__	5026	Greengenes	2	0	0	0	0	0	0	0	0	0	0	0	0	0	0	0	0	0	0	1	0	0	0	0	0	0	1
k__Bacteria;p__Proteobacteria;c__Alphaproteobacteria;o__Caulobacterales;f__Caulobacteraceae;g__Phenylobacterium;s__	5552	Greengenes	2	0	0	0	0	0	0	0	0	0	0	0	0	0	0	0	0	0	0	0	0	0	0	0	2	0	0
k__Bacteria;p__Proteobacteria;c__Alphaproteobacteria;o__Rhodobacterales;f__Rhodobacteraceae;g__Amaricoccus;s__	5808	Greengenes	2	0	0	0	0	0	0	0	0	0	0	0	0	0	0	0	0	0	0	0	0	1	0	0	0	1	0
k__Bacteria;p__Proteobacteria;c__Betaproteobacteria;o__Burkholderiales;f__;g__Ideonella;s__	7109	Greengenes	2	0	0	0	0	0	0	0	0	0	0	0	0	0	0	0	0	0	0	0	0	0	2	0	0	0	0
k__Bacteria;p__Actinobacteria;c__Actinobacteria;o__Actinomycetales;f__Streptomycetaceae;g__Streptomyces;s__	11787	Greengenes	2	0	0	0	0	0	0	0	0	0	0	0	0	0	0	0	0	0	0	0	0	0	0	0	0	1	1
k__Bacteria;p__Actinobacteria;c__Actinobacteria;o__Actinomycetales;f__Micromonosporaceae;g__Pilimelia;s__Pilimeliaterevasa	12808	Greengenes	2	0	0	0	0	0	0	0	0	0	0	0	0	0	0	0	0	0	0	0	0	0	0	2	0	0	0
k__Bacteria;p__Actinobacteria;c__Actinobacteria;o__Actinomycetales;f__Micromonosporaceae;g__Dactylosporangium;s__	12896	Greengenes	2	0	0	0	0	0	0	0	0	0	0	0	0	1	0	0	0	0	0	0	0	0	1	0	0	0	0
k__Bacteria;p__Firmicutes;c__Clostridia;o__Clostridiales;f__ClostridialesFamilyXI.IncertaeSedis;g__Tissierella;s__	14265	Greengenes	2	0	0	0	0	0	0	0	0	0	0	1	0	0	0	0	0	1	0	0	0	0	0	0	0	0	0
k__Bacteria;p__Firmicutes;c__Bacilli;o__Lactobacillales;f__Enterococcaceae;g__Enterococcus;s__Enterococcusasini	15298	Greengenes	2	1	0	0	0	0	0	0	0	0	0	1	0	0	0	0	0	0	0	0	0	0	0	0	0	0	0
k__Bacteria;p__Tenericutes;c__Erysipelotrichi;o__Erysipelotrichales;f__Erysipelotrichaceae;g__Clostridium;s__Clostridiumcocleatum	15711	Greengenes	2	0	0	1	0	1	0	0	0	0	0	0	0	0	0	0	0	0	0	0	0	0	0	0	0	0	0
k__Bacteria;p__Tenericutes;c__Mollicutes;o__Mycoplasmatales;f__Mycoplasmataceae;g__Mycoplasma;s__	15834	Greengenes	2	0	0	0	0	2	0	0	0	0	0	0	0	0	0	0	0	0	0	0	0	0	0	0	0	0	0
k__Bacteria;p__Acidobacteria;c__Acidobacteria;o__Acidobacteriales;f__;g__;s__	18226	Greengenes	2	0	0	0	0	0	0	0	0	0	0	0	0	0	0	0	0	0	0	0	0	0	0	0	0	0	2
k__Bacteria;p__Actinobacteria;c__Actinobacteria;o__Actinomycetales;f__Microbacteriaceae;g__;s__	37441	Greengenes	2	0	0	0	0	0	0	0	0	0	0	0	0	1	0	0	0	0	0	0	0	0	1	0	0	0	0
k__Bacteria;p__Proteobacteria;c__Betaproteobacteria;o__Burkholderiales;f__;g__;s__	38002	Greengenes	2	0	0	0	0	0	0	0	0	0	0	0	0	0	0	0	0	0	0	0	1	0	0	0	0	1	0
k__Bacteria;p__Proteobacteria;c__Alphaproteobacteria;o__Sphingomonadales;f__Sphingomonadaceae;g__Sphingopyxis;s__	45857	Greengenes	2	0	0	0	0	0	0	0	0	0	0	0	0	0	0	0	0	0	0	0	0	0	0	0	2	0	0
k__Bacteria;p__Proteobacteria;c__Deltaproteobacteria;o__Myxococcales;f__;g__;s__	48487	Greengenes	2	0	0	0	0	0	0	0	0	0	0	0	0	0	0	0	0	0	0	0	1	0	0	0	1	0	0
k__Bacteria;p__Actinobacteria;c__Actinobacteria;o__Actinomycetales;f__Streptomycetaceae;g__;s__	50040	Greengenes	2	0	0	0	0	0	0	0	0	0	0	0	0	1	0	0	0	0	0	0	0	0	0	1	0	0	0
k__Bacteria;p__Proteobacteria;c__Alphaproteobacteria;o__Rhizobiales;f__Hyphomicrobiaceae;g__Rhodoplanes;s__	52053	Greengenes	2	0	0	0	0	0	0	0	0	0	0	0	0	0	0	0	0	0	0	0	0	0	0	1	0	1	0
k__Bacteria;p__Firmicutes;c__Clostridia;o__Clostridiales;f__Clostridiaceae;g__Clostridium;s__Clostridiumbowmanii	60741	Greengenes	2	0	0	0	0	0	0	0	0	0	0	0	0	1	0	0	0	0	0	0	0	0	0	0	0	1	0
k__Bacteria;p__Proteobacteria;c__Gammaproteobacteria;o__Pseudomonadales;f__Pseudomonadaceae;g__Pseudomonas;s__	66816	Greengenes	2	0	0	0	0	0	0	0	0	0	0	0	0	0	0	2	0	0	0	0	0	0	0	0	0	0	0
k__Bacteria;p__Firmicutes;c__Bacilli;o__Bacillales;f__Bacillaceae;g__Bacillus;s__	71520	Greengenes	2	0	0	0	0	0	0	0	0	0	0	0	0	0	0	0	0	0	0	0	0	0	0	0	0	0	2
k__Bacteria;p__Proteobacteria;c__Alphaproteobacteria;o__Rhizobiales;f__Hyphomicrobiaceae;g__Rhodoplanes;s__	76270	Greengenes	2	0	0	0	0	0	0	0	0	0	0	0	0	0	0	0	0	0	0	0	0	0	0	1	0	1	0
k__Bacteria;p__Proteobacteria;c__Gammaproteobacteria;o__Chromatiales;f__Sinobacteraceae;g__;s__	84768	Greengenes	2	0	0	0	0	0	0	0	0	0	0	0	0	1	0	0	0	0	0	0	0	1	0	0	0	0	0
k__Bacteria;p__Proteobacteria;c__Betaproteobacteria;o__Burkholderiales;f__;g__Aquabacterium;s__	89113	Greengenes	2	0	0	0	0	0	0	0	0	0	0	0	0	0	0	0	0	0	0	0	0	0	0	2	0	0	0
k__Bacteria;p__Actinobacteria;c__Actinobacteria;o__Actinomycetales;f__Cellulomonadaceae;g__Cellulomonas;s__Cellulomonasparahominis	101394	Greengenes	2	0	0	0	0	0	0	0	0	0	0	0	0	0	0	0	0	0	0	0	0	2	0	0	0	0	0
k__Bacteria;p__Proteobacteria;c__Gammaproteobacteria;o__Xanthomonadales;f__Xanthomonadaceae;g__Stenotrophomonas;s__	102054	Greengenes	2	0	0	0	0	0	0	0	0	0	0	0	0	0	0	0	0	0	2	0	0	0	0	0	0	0	0
k__Bacteria;p__Actinobacteria;c__Actinobacteria;o__Actinomycetales;f__;g__;s__	104294	Greengenes	2	0	0	0	0	0	0	0	0	0	0	0	0	0	0	0	0	0	0	0	0	1	0	0	0	1	0
k__Bacteria;p__Verrucomicrobia;c__Spartobacteria;o__Spartobacteriales;f__Spartobacteriaceae;g__Chthoniobacter;s__	104784	Greengenes	2	0	0	0	0	0	0	0	0	0	0	0	0	0	0	0	0	0	0	0	0	0	0	1	0	1	0
k__Bacteria;p__Proteobacteria;c__Gammaproteobacteria;o__Xanthomonadales;f__Xanthomonadaceae;g__;s__	105699	Greengenes	2	0	0	0	0	0	0	0	0	0	0	0	0	1	0	0	0	0	0	0	0	0	1	0	0	0	0
k__Bacteria;p__Proteobacteria;c__Alphaproteobacteria;o__Rhizobiales;f__Phyllobacteriaceae;g__Phyllobacterium;s__	108926	Greengenes	2	0	0	0	0	0	0	0	0	0	0	0	0	0	0	0	0	0	0	0	0	0	0	0	1	1	0
k__Bacteria;p__Actinobacteria;c__Actinobacteria;o__Solirubrobacterales;f__Patulibacteraceae;g__;s__	111050	Greengenes	2	0	0	0	0	0	0	0	0	0	0	0	0	0	0	0	0	0	0	0	0	0	1	1	0	0	0
k__Bacteria;p__Actinobacteria;c__Actinobacteria;o__Actinomycetales;f__;g__;s__	112349	Greengenes	2	0	0	0	0	0	0	0	0	0	0	0	0	0	0	0	0	0	0	0	1	1	0	0	0	0	0
k__Bacteria;p__Proteobacteria;c__Alphaproteobacteria;o__Rhizobiales;f__Hyphomicrobiaceae;g__Rhodoplanes;s__	112955	Greengenes	2	0	0	0	0	0	0	0	0	0	0	0	0	0	0	0	0	0	0	0	1	0	0	0	0	0	1
k__Bacteria;p__Acidobacteria;c__Acidobacteria;o__Acidobacteriales;f__;g__;s__	113500	Greengenes	2	0	0	0	0	0	0	0	0	0	0	0	0	1	0	0	0	0	0	0	0	1	0	0	0	0	0
k__Bacteria;p__Verrucomicrobia;c__Opitutae;o__Opitutales;f__Opitutaceae;g__Opitutus;s__	114313	Greengenes	2	0	0	0	0	0	0	0	0	0	0	0	0	0	0	0	0	0	0	0	1	0	0	1	0	0	0
k__Bacteria;p__Proteobacteria;c__Alphaproteobacteria;o__Rhizobiales;f__Bradyrhizobiaceae;g__;s__	129369	Greengenes	2	0	0	0	0	0	0	0	0	0	0	0	0	0	0	0	0	0	0	0	0	1	0	0	0	1	0
k__Bacteria;p__Bacteroidetes;c__Bacteroidia;o__Bacteroidales;f__Porphyromonadaceae;g__;s__	129618	Greengenes	2	0	0	0	0	2	0	0	0	0	0	0	0	0	0	0	0	0	0	0	0	0	0	0	0	0	0
k__Bacteria;p__Acidobacteria;c__Chloracidobacteria;o__;f__;g__;s__	130368	Greengenes	2	0	0	0	0	0	0	0	0	0	0	0	0	1	0	0	0	0	0	0	1	0	0	0	0	0	0
k__Bacteria;p__Acidobacteria;c__Solibacteres;o__Solibacterales;f__Solibacteraceae;g__CandidatusSolibacter;s__CandidatusSolibacterusitatus	131989	Greengenes	2	0	0	0	0	0	0	0	0	0	0	0	0	0	0	0	0	0	0	0	1	0	0	1	0	0	0
k__Bacteria;p__Actinobacteria;c__Actinobacteria;o__MC47;f__;g__;s__	132770	Greengenes	2	0	0	0	0	0	0	0	0	0	0	0	0	0	0	0	0	0	0	0	0	0	0	0	0	1	1
k__Bacteria;p__Proteobacteria;c__Alphaproteobacteria;o__Rhizobiales;f__;g__;s__	136944	Greengenes	2	0	0	0	0	0	0	0	0	0	0	0	0	1	0	0	0	0	0	0	1	0	0	0	0	0	0
k__Bacteria;p__Proteobacteria;c__Deltaproteobacteria;o__Desulfovibrionales;f__Desulfovibrionaceae;g__;s__	137367	Greengenes	2	0	0	0	0	0	0	0	0	0	0	0	0	0	0	0	0	0	0	0	0	0	2	0	0	0	0
k__Bacteria;p__Proteobacteria;c__Gammaproteobacteria;o__Xanthomonadales;f__Xanthomonadaceae;g__;s__	139166	Greengenes	2	0	0	0	0	0	0	0	0	0	0	0	0	2	0	0	0	0	0	0	0	0	0	0	0	0	0
k__Bacteria;p__Bacteroidetes;c__Sphingobacteria;o__Sphingobacteriales;f__;g__Flavisolibacter;s__	141786	Greengenes	2	0	0	0	0	0	0	0	0	0	0	0	0	0	0	0	0	0	0	0	0	0	1	1	0	0	0
k__Bacteria;p__Firmicutes;c__Bacilli;o__Bacillales;f__Paenibacillaceae;g__Paenibacillus;s__	143025	Greengenes	2	0	0	0	0	0	0	0	0	0	0	0	0	0	2	0	0	0	0	0	0	0	0	0	0	0	0
k__Bacteria;p__Firmicutes;c__Bacilli;o__Bacillales;f__;g__;s__	143472	Greengenes	2	0	0	0	0	0	0	0	0	0	0	0	0	0	0	0	1	1	0	0	0	0	0	0	0	0	0
k__Bacteria;p__Planctomycetes;c__vadinHA49;o__;f__;g__;s__	144663	Greengenes	2	0	0	0	0	0	0	0	0	0	0	0	0	0	0	0	0	0	0	0	0	0	2	0	0	0	0
k__Bacteria;p__Actinobacteria;c__Actinobacteria;o__Solirubrobacterales;f__Patulibacteraceae;g__Patulibacter;s__	146359	Greengenes	2	0	0	0	0	0	0	0	0	0	0	0	0	0	0	0	0	0	0	0	0	0	0	0	0	0	2
k__Bacteria;p__Firmicutes;c__Bacilli;o__Bacillales;f__Bacillaceae;g__Bacillus;s__	149060	Greengenes	2	0	0	0	0	0	0	0	0	0	0	0	0	0	0	0	0	0	0	0	0	0	0	0	2	0	0
k__Bacteria;p__Firmicutes;c__Bacilli;o__Bacillales;f__Bacillaceae;g__;s__	150918	Greengenes	2	0	0	0	0	0	0	0	0	0	0	0	0	0	0	0	0	0	0	0	0	0	0	0	1	0	1
k__Bacteria;p__Proteobacteria;c__Alphaproteobacteria;o__Rhizobiales;f__Phyllobacteriaceae;g__Aminobacter;s__	151688	Greengenes	2	0	0	0	0	0	0	0	0	0	0	0	0	0	0	0	0	0	1	0	0	0	0	0	0	0	1
k__Bacteria;p__Actinobacteria;c__Actinobacteria;o__Actinomycetales;f__Microbacteriaceae;g__Microbacterium;s__	152720	Greengenes	2	0	0	0	0	0	0	0	0	0	0	0	0	0	0	0	0	0	0	0	0	1	0	1	0	0	0
k__Bacteria;p__Firmicutes;c__Bacilli;o__Bacillales;f__Bacillaceae;g__Bacillus;s__Bacillussoli	153544	Greengenes	2	0	0	0	0	0	0	0	0	0	0	0	0	0	0	0	1	0	0	0	0	0	0	1	0	0	0
k__Bacteria;p__Actinobacteria;c__Actinobacteria;o__Solirubrobacterales;f__Patulibacteraceae;g__;s__	154017	Greengenes	2	0	0	0	0	0	0	0	0	0	0	0	0	0	0	0	0	0	0	0	0	0	0	0	0	0	2
k__Bacteria;p__Proteobacteria;c__Gammaproteobacteria;o__Chromatiales;f__Sinobacteraceae;g__;s__	156500	Greengenes	2	0	0	0	0	0	0	0	0	0	0	0	0	0	0	0	0	0	0	0	1	0	0	0	0	1	0
k__Bacteria;p__Actinobacteria;c__Actinobacteria;o__Actinomycetales;f__Nocardioidaceae;g__;s__	157872	Greengenes	2	0	0	0	0	0	0	0	0	0	0	0	0	0	0	0	0	0	0	0	0	1	0	1	0	0	0
k__Bacteria;p__Proteobacteria;c__Betaproteobacteria;o__Burkholderiales;f__;g__;s__	160195	Greengenes	2	0	0	0	0	0	0	0	0	0	0	0	0	0	0	0	0	0	0	0	2	0	0	0	0	0	0
k__Bacteria;p__Proteobacteria;c__Gammaproteobacteria;o__Chromatiales;f__Sinobacteraceae;g__;s__	164514	Greengenes	2	0	0	0	0	0	0	0	0	0	0	0	0	1	0	0	0	0	0	0	0	0	0	0	1	0	0
k__Bacteria;p__Actinobacteria;c__Actinobacteria;o__Actinomycetales;f__Nocardioidaceae;g__Friedmanniella;s__	165030	Greengenes	2	0	0	0	0	0	0	0	0	0	0	0	0	1	0	0	0	0	0	0	1	0	0	0	0	0	0
k__Bacteria;p__Firmicutes;c__Clostridia;o__Clostridiales;f__Lachnospiraceae;g__Clostridium;s__	165762	Greengenes	2	0	0	0	0	2	0	0	0	0	0	0	0	0	0	0	0	0	0	0	0	0	0	0	0	0	0
k__Bacteria;p__Firmicutes;c__Clostridia;o__Clostridiales;f__Lachnospiraceae;g__Eubacterium;s__	167727	Greengenes	2	0	1	0	1	0	0	0	0	0	0	0	0	0	0	0	0	0	0	0	0	0	0	0	0	0	0
k__Bacteria;p__Proteobacteria;c__Betaproteobacteria;o__;f__;g__;s__	168042	Greengenes	2	0	0	0	0	0	0	0	0	0	0	0	0	0	0	0	0	0	0	0	0	0	2	0	0	0	0
k__Bacteria;p__Proteobacteria;c__Betaproteobacteria;o__Rhodocyclales;f__;g__;s__	168070	Greengenes	2	0	0	0	0	0	0	0	0	0	0	0	0	0	0	0	0	0	0	0	0	0	0	1	0	1	0
k__Bacteria;p__Proteobacteria;c__Betaproteobacteria;o__Burkholderiales;f__Oxalobacteraceae;g__;s__	171310	Greengenes	2	0	0	0	0	0	0	0	0	0	0	0	0	0	0	0	0	0	0	0	0	0	0	0	1	0	1
k__Bacteria;p__Bacteroidetes;c__Sphingobacteria;o__Sphingobacteriales;f__;g__Segetibacter;s__	172843	Greengenes	2	0	0	0	0	0	0	0	0	0	0	0	0	0	0	0	0	0	0	0	0	0	0	2	0	0	0
k__Bacteria;p__Tenericutes;c__Erysipelotrichi;o__Erysipelotrichales;f__Erysipelotrichaceae;g__Allobaculum;s__AllobaculumspID4	175699	Greengenes	2	0	1	1	0	0	0	0	0	0	0	0	0	0	0	0	0	0	0	0	0	0	0	0	0	0	0
k__Bacteria;p__Bacteroidetes;c__Bacteroidia;o__Bacteroidales;f__;g__;s__	179681	Greengenes	2	0	0	0	0	1	0	1	0	0	0	0	0	0	0	0	0	0	0	0	0	0	0	0	0	0	0
k__Bacteria;p__Firmicutes;c__Clostridia;o__Clostridiales;f__Ruminococcaceae;g__;s__	180235	Greengenes	2	0	0	0	0	0	2	0	0	0	0	0	0	0	0	0	0	0	0	0	0	0	0	0	0	0	0
k__Bacteria;p__Proteobacteria;c__Betaproteobacteria;o__Rhodocyclales;f__;g__;s__	187854	Greengenes	2	0	0	0	0	0	0	0	0	0	0	0	0	1	0	0	0	0	0	0	0	0	1	0	0	0	0
k__Bacteria;p__Firmicutes;c__Clostridia;o__Clostridiales;f__Lachnospiraceae;g__Clostridium;s__	192199	Greengenes	2	0	0	0	0	2	0	0	0	0	0	0	0	0	0	0	0	0	0	0	0	0	0	0	0	0	0
k__Bacteria;p__Firmicutes;c__Clostridia;o__Clostridiales;f__Lachnospiraceae;g__;s__	192372	Greengenes	2	0	0	0	0	2	0	0	0	0	0	0	0	0	0	0	0	0	0	0	0	0	0	0	0	0	0
k__Bacteria;p__Firmicutes;c__Clostridia;o__Clostridiales;f__Lachnospiraceae;g__Clostridium;s__	195356	Greengenes	2	2	0	0	0	0	0	0	0	0	0	0	0	0	0	0	0	0	0	0	0	0	0	0	0	0	0
k__Bacteria;p__Planctomycetes;c__Planctomycea;o__Gemmatales;f__Gemmataceae;g__Gemmata;s__	200086	Greengenes	2	0	0	0	0	0	0	0	0	0	0	0	0	0	0	0	0	0	0	0	2	0	0	0	0	0	0
k__Bacteria;p__Actinobacteria;c__Actinobacteria;o__Actinomycetales;f__Mycobacteriaceae;g__Mycobacterium;s__	204251	Greengenes	2	0	0	0	0	0	0	0	0	0	0	0	0	0	0	0	0	0	0	0	0	1	0	0	0	1	0
k__Bacteria;p__Acidobacteria;c__Solibacteres;o__Solibacterales;f__Solibacteraceae;g__CandidatusSolibacter;s__	204384	Greengenes	2	0	0	0	0	0	0	0	0	0	0	0	0	1	0	0	0	0	0	0	0	0	0	1	0	0	0
k__Bacteria;p__Proteobacteria;c__Alphaproteobacteria;o__Rhodospirillales;f__Acetobacteraceae;g__Roseomonas;s__	204768	Greengenes	2	0	0	0	0	0	0	0	0	0	0	0	0	0	0	0	0	0	0	0	0	0	0	0	0	1	1
k__Bacteria;p__Bacteroidetes;c__Bacteroidia;o__Bacteroidales;f__;g__;s__	207424	Greengenes	2	0	0	0	1	1	0	0	0	0	0	0	0	0	0	0	0	0	0	0	0	0	0	0	0	0	0
k__Bacteria;p__Proteobacteria;c__Alphaproteobacteria;o__Rhizobiales;f__Hyphomicrobiaceae;g__Hyphomicrobium;s__	210886	Greengenes	2	0	0	0	0	0	0	0	0	0	0	0	0	0	0	0	0	0	0	0	0	0	0	0	1	0	1
k__Bacteria;p__Bacteroidetes;c__Bacteroidia;o__Bacteroidales;f__;g__;s__	214403	Greengenes	2	0	0	0	0	1	0	1	0	0	0	0	0	0	0	0	0	0	0	0	0	0	0	0	0	0	0
k__Bacteria;p__Firmicutes;c__Clostridia;o__Clostridiales;f__Lachnospiraceae;g__;s__	214429	Greengenes	2	0	0	0	0	2	0	0	0	0	0	0	0	0	0	0	0	0	0	0	0	0	0	0	0	0	0
k__Bacteria;p__Firmicutes;c__Bacilli;o__Bacillales;f__Paenibacillaceae;g__Cohnella;s__	214536	Greengenes	2	0	0	0	0	0	0	0	0	0	0	0	0	0	0	0	0	0	0	0	0	0	0	0	0	2	0
k__Bacteria;p__Proteobacteria;c__Alphaproteobacteria;o__;f__;g__;s__	214914	Greengenes	2	0	0	0	0	0	0	0	0	0	0	0	0	0	0	0	0	0	0	0	0	0	1	1	0	0	0
k__Bacteria;p__Proteobacteria;c__Gammaproteobacteria;o__Chromatiales;f__Sinobacteraceae;g__;s__	215516	Greengenes	2	0	0	0	0	0	0	0	0	0	0	0	0	0	0	0	0	0	0	0	1	0	0	1	0	0	0
k__Bacteria;p__Bacteroidetes;c__Sphingobacteria;o__Sphingobacteriales;f__;g__;s__	216180	Greengenes	2	0	0	0	0	0	0	0	0	0	0	0	0	0	0	0	0	0	0	0	0	0	1	1	0	0	0
k__Bacteria;p__Planctomycetes;c__Phycisphaerae;o__;f__;g__;s__	216191	Greengenes	2	0	0	0	0	0	0	0	0	0	0	0	0	1	0	0	0	0	0	0	0	0	0	0	0	1	0
k__Bacteria;p__Proteobacteria;c__Alphaproteobacteria;o__Rhodospirillales;f__Rhodospirillaceae;g__;s__	217201	Greengenes	2	0	0	0	0	0	0	0	0	0	0	0	0	1	0	0	0	0	0	0	0	0	0	0	1	0	0
k__Bacteria;p__Actinobacteria;c__Actinobacteria;o__Actinomycetales;f__Microbacteriaceae;g__;s__	218035	Greengenes	2	0	0	0	0	0	0	0	0	0	0	0	0	0	0	0	0	0	0	0	1	0	0	1	0	0	0
k__Bacteria;p__Verrucomicrobia;c__Verrucomicrobiae;o__Verrucomicrobiales;f__;g__;s__	218116	Greengenes	2	0	0	0	0	0	0	0	0	0	0	0	0	0	0	0	0	0	0	0	0	0	0	0	1	0	1
k__Bacteria;p__Chloroflexi;c__SOGA31;o__;f__;g__;s__	218985	Greengenes	2	0	0	0	0	0	0	0	0	0	0	0	0	0	0	0	0	0	0	0	0	0	0	1	0	0	1
k__Bacteria;p__Actinobacteria;c__Actinobacteria;o__MC47;f__;g__;s__	219818	Greengenes	2	0	0	0	0	0	0	0	0	0	0	0	0	1	0	0	0	0	0	0	0	0	0	1	0	0	0
k__Bacteria;p__Chloroflexi;c__Chloroflexi;o__Roseiflexales;f__Kouleothrixaceae;g__;s__	220353	Greengenes	2	0	0	0	0	0	0	0	0	0	0	0	0	0	0	0	0	0	0	0	0	0	1	0	0	1	0
k__Bacteria;p__Actinobacteria;c__Actinobacteria;o__Solirubrobacterales;f__Patulibacteraceae;g__;s__	223764	Greengenes	2	0	0	0	0	0	0	0	0	0	0	0	0	1	0	0	0	0	0	0	0	0	0	0	1	0	0
k__Bacteria;p__Actinobacteria;c__Actinobacteria;o__Actinomycetales;f__Microbacteriaceae;g__;s__	223883	Greengenes	2	0	0	0	0	0	0	0	0	0	0	0	0	0	0	0	0	0	0	0	0	0	0	1	0	1	0
k__Bacteria;p__Chloroflexi;c__Ktedonobacteria;o__;f__;g__;s__	224491	Greengenes	2	0	0	0	0	0	0	0	0	0	0	0	0	0	0	0	0	0	0	0	0	0	2	0	0	0	0
k__Bacteria;p__Proteobacteria;c__Alphaproteobacteria;o__Rhizobiales;f__;g__;s__	225488	Greengenes	2	0	0	0	0	0	0	0	0	0	0	0	0	0	0	0	0	0	0	0	0	0	0	1	1	0	0
k__Bacteria;p__Verrucomicrobia;c__Spartobacteria;o__Spartobacteriales;f__Spartobacteriaceae;g__MC18;s__	225899	Greengenes	2	0	0	0	0	0	0	0	0	0	0	0	0	1	0	0	0	0	0	0	0	0	0	0	1	0	0
k__Bacteria;p__Proteobacteria;c__Alphaproteobacteria;o__Caulobacterales;f__Caulobacteraceae;g__;s__	226283	Greengenes	2	0	0	0	0	0	0	0	0	0	0	0	0	1	0	0	0	0	0	0	1	0	0	0	0	0	0
k__Bacteria;p__Actinobacteria;c__Actinobacteria;o__MC47;f__;g__;s__	227361	Greengenes	2	0	0	0	0	0	0	0	0	0	0	0	0	1	0	0	0	0	0	0	0	0	0	1	0	0	0
k__Bacteria;p__Firmicutes;c__Clostridia;o__Clostridiales;f__Lachnospiraceae;g__Clostridium;s__	227573	Greengenes	2	0	0	1	0	0	1	0	0	0	0	0	0	0	0	0	0	0	0	0	0	0	0	0	0	0	0
k__Bacteria;p__Proteobacteria;c__Betaproteobacteria;o__Burkholderiales;f__Alcaligenaceae;g__Achromobacter;s__	228065	Greengenes	2	0	0	0	0	0	0	0	0	0	0	1	0	0	0	0	0	0	1	0	0	0	0	0	0	0	0
k__Bacteria;p__Firmicutes;c__Clostridia;o__Clostridiales;f__ClostridialesFamilyXIII.IncertaeSedis;g__;s__	229761	Greengenes	2	0	0	0	2	0	0	0	0	0	0	0	0	0	0	0	0	0	0	0	0	0	0	0	0	0	0
k__Bacteria;p__Actinobacteria;c__Actinobacteria;o__Actinomycetales;f__Propionibacteriaceae;g__Microlunatus;s__	232795	Greengenes	2	0	0	0	0	0	0	0	0	0	0	0	0	1	0	0	0	0	0	0	1	0	0	0	0	0	0
k__Bacteria;p__Proteobacteria;c__Betaproteobacteria;o__Burkholderiales;f__Alcaligenaceae;g__Achromobacter;s__	234044	Greengenes	2	0	0	0	0	0	0	0	0	0	0	0	0	0	1	0	0	1	0	0	0	0	0	0	0	0	0
k__Bacteria;p__Bacteroidetes;c__Bacteroidia;o__Bacteroidales;f__;g__;s__	234533	Greengenes	2	0	0	0	0	2	0	0	0	0	0	0	0	0	0	0	0	0	0	0	0	0	0	0	0	0	0
k__Bacteria;p__Firmicutes;c__Clostridia;o__Clostridiales;f__Lachnospiraceae;g__;s__	234635	Greengenes	2	0	0	0	0	1	1	0	0	0	0	0	0	0	0	0	0	0	0	0	0	0	0	0	0	0	0
k__Bacteria;p__Firmicutes;c__Clostridia;o__Clostridiales;f__;g__;s__	234912	Greengenes	2	2	0	0	0	0	0	0	0	0	0	0	0	0	0	0	0	0	0	0	0	0	0	0	0	0	0
k__Bacteria;p__Actinobacteria;c__Actinobacteria;o__Actinomycetales;f__Nocardioidaceae;g__;s__	237339	Greengenes	2	0	0	0	0	0	0	0	0	0	0	0	0	0	0	0	0	0	0	0	0	0	0	1	0	1	0
k__Bacteria;p__Firmicutes;c__Bacilli;o__Bacillales;f__Planococcaceae;g__Bacillus;s__	237395	Greengenes	2	0	0	0	0	0	0	0	0	0	0	0	0	0	0	0	0	0	0	0	0	0	0	0	0	0	2
k__Bacteria;p__Bacteroidetes;c__Sphingobacteria;o__Sphingobacteriales;f__Sphingobacteriaceae;g__;s__	238434	Greengenes	2	0	0	0	0	0	0	0	0	0	0	0	0	0	0	0	0	0	0	0	0	0	0	0	0	2	0
k__Bacteria;p__Firmicutes;c__Bacilli;o__Bacillales;f__Paenibacillaceae;g__Paenibacillus;s__	240521	Greengenes	2	0	0	0	0	0	0	0	0	0	0	0	0	1	0	0	0	0	0	0	0	0	0	0	0	0	1
k__Bacteria;p__Proteobacteria;c__Betaproteobacteria;o__Burkholderiales;f__Alcaligenaceae;g__Achromobacter;s__	240840	Greengenes	2	0	0	0	0	0	0	0	0	0	0	0	0	0	1	0	0	1	0	0	0	0	0	0	0	0	0
k__Bacteria;p__Verrucomicrobia;c__Spartobacteria;o__Spartobacteriales;f__Spartobacteriaceae;g__MC18;s__	240862	Greengenes	2	0	0	0	0	0	0	0	0	0	0	0	0	0	0	0	0	0	0	0	0	0	1	1	0	0	0
k__Bacteria;p__Actinobacteria;c__Actinobacteria;o__Actinomycetales;f__Bogoriellaceae;g__Georgenia;s__	241541	Greengenes	2	0	0	0	0	0	0	0	0	0	0	0	0	0	0	0	0	0	0	0	0	0	0	0	0	2	0
k__Bacteria;p__Proteobacteria;c__Gammaproteobacteria;o__Enterobacteriales;f__Enterobacteriaceae;g__Enterobacter;s__Enterobacterpulveris	242005	Greengenes	2	0	0	1	0	0	0	0	0	0	0	0	0	0	0	0	0	0	0	0	0	0	1	0	0	0	0
k__Bacteria;p__Firmicutes;c__Clostridia;o__Clostridiales;f__Lachnospiraceae;g__;s__	242422	Greengenes	2	1	0	0	0	1	0	0	0	0	0	0	0	0	0	0	0	0	0	0	0	0	0	0	0	0	0
k__Bacteria;p__Firmicutes;c__Clostridia;o__Clostridiales;f__Lachnospiraceae;g__Clostridium;s__	242536	Greengenes	2	0	0	0	0	2	0	0	0	0	0	0	0	0	0	0	0	0	0	0	0	0	0	0	0	0	0
k__Bacteria;p__Bacteroidetes;c__Flavobacteria;o__Flavobacteriales;f__Flavobacteriaceae;g__;s__	244229	Greengenes	2	0	0	0	0	0	0	0	0	0	0	0	0	0	0	0	1	0	1	0	0	0	0	0	0	0	0
k__Bacteria;p__Proteobacteria;c__Gammaproteobacteria;o__Chromatiales;f__Sinobacteraceae;g__;s__	244867	Greengenes	2	0	0	0	0	0	0	0	0	0	0	0	0	0	0	0	0	0	0	0	0	0	0	1	0	1	0
k__Bacteria;p__Bacteroidetes;c__Sphingobacteria;o__Sphingobacteriales;f__;g__;s__	245652	Greengenes	2	0	0	0	0	0	0	0	0	0	0	0	0	1	0	0	0	0	0	0	1	0	0	0	0	0	0
k__Bacteria;p__Proteobacteria;c__Alphaproteobacteria;o__Rhodospirillales;f__Acetobacteraceae;g__Swaminathania;s__Swaminathaniasalitolerans	246133	Greengenes	2	0	0	0	0	0	0	0	0	0	0	0	0	0	0	0	0	0	0	0	0	0	2	0	0	0	0
k__Bacteria;p__Firmicutes;c__Bacilli;o__Bacillales;f__Paenibacillaceae;g__Paenibacillus;s__	249211	Greengenes	2	0	0	0	0	0	0	0	0	0	0	0	0	0	0	0	0	0	0	0	1	0	1	0	0	0	0
k__Bacteria;p__Proteobacteria;c__Gammaproteobacteria;o__Pseudomonadales;f__Pseudomonadaceae;g__Pseudomonas;s__	250471	Greengenes	2	0	0	0	0	0	0	0	0	0	0	0	0	0	0	2	0	0	0	0	0	0	0	0	0	0	0
k__Bacteria;p__Proteobacteria;c__Deltaproteobacteria;o__Desulfuromonadales;f__Geobacteraceae;g__Geobacter;s__	251258	Greengenes	2	0	0	0	0	0	0	0	0	0	0	0	0	1	0	0	0	0	0	0	0	0	0	0	0	1	0
k__Bacteria;p__Firmicutes;c__Bacilli;o__Lactobacillales;f__Lactobacillaceae;g__Lactobacillus;s__Lactobacillushelveticus	252321	Greengenes	2	0	0	2	0	0	0	0	0	0	0	0	0	0	0	0	0	0	0	0	0	0	0	0	0	0	0
k__Bacteria;p__Firmicutes;c__Bacilli;o__Bacillales;f__Paenibacillaceae;g__Ammoniphilus;s__	252328	Greengenes	2	0	0	0	0	0	0	0	0	0	0	0	0	0	0	0	0	0	0	0	0	0	0	0	1	0	1
k__Bacteria;p__Acidobacteria;c__Solibacteres;o__Solibacterales;f__Solibacteraceae;g__CandidatusSolibacter;s__	257240	Greengenes	2	0	0	0	0	0	0	0	0	0	0	0	0	0	0	0	0	0	0	0	0	0	0	2	0	0	0
k__Bacteria;p__Actinobacteria;c__Actinobacteria;o__Actinomycetales;f__Pseudonocardiaceae;g__Amycolatopsis;s__	257287	Greengenes	2	0	0	0	0	0	0	0	0	0	0	0	0	0	0	0	0	0	0	0	0	0	0	0	0	2	0
k__Bacteria;p__Proteobacteria;c__Gammaproteobacteria;o__Enterobacteriales;f__Enterobacteriaceae;g__;s__	259306	Greengenes	2	0	0	0	0	0	0	0	0	0	0	0	0	0	0	0	0	0	0	0	0	0	1	1	0	0	0
k__Bacteria;p__Firmicutes;c__Clostridia;o__Clostridiales;f__Lachnospiraceae;g__;s__	262247	Greengenes	2	0	0	0	0	0	2	0	0	0	0	0	0	0	0	0	0	0	0	0	0	0	0	0	0	0	0
k__Bacteria;p__Firmicutes;c__Clostridia;o__Clostridiales;f__Ruminococcaceae;g__Oscillospira;s__	265669	Greengenes	2	0	0	0	0	1	1	0	0	0	0	0	0	0	0	0	0	0	0	0	0	0	0	0	0	0	0
k__Bacteria;p__Actinobacteria;c__Actinobacteria;o__Coriobacteriales;f__Coriobacteriaceae;g__Adlercreutzia;s__	267123	Greengenes	2	0	1	0	1	0	0	0	0	0	0	0	0	0	0	0	0	0	0	0	0	0	0	0	0	0	0
k__Bacteria;p__Bacteroidetes;c__Sphingobacteria;o__Sphingobacteriales;f__;g__;s__	268617	Greengenes	2	0	0	0	0	0	0	0	0	0	0	0	0	0	0	0	0	0	0	0	0	0	0	2	0	0	0
k__Bacteria;p__Firmicutes;c__Bacilli;o__Bacillales;f__;g__;s__	269842	Greengenes	2	0	0	0	0	0	0	0	0	0	0	0	0	0	0	0	0	0	0	0	0	0	1	0	0	1	0
k__Bacteria;p__Firmicutes;c__Bacilli;o__Bacillales;f__Bacillaceae;g__Bacillus;s__	269998	Greengenes	2	0	0	0	0	0	0	0	0	0	0	0	0	0	0	0	0	0	0	0	0	0	0	0	1	1	0
k__Bacteria;p__Actinobacteria;c__Actinobacteria;o__Acidimicrobiales;f__CL500-29;g__;s__	270308	Greengenes	2	0	0	0	0	0	0	0	0	0	0	0	0	2	0	0	0	0	0	0	0	0	0	0	0	0	0
k__Bacteria;p__Firmicutes;c__Clostridia;o__Clostridiales;f__Ruminococcaceae;g__;s__	273462	Greengenes	2	0	0	0	0	0	2	0	0	0	0	0	0	0	0	0	0	0	0	0	0	0	0	0	0	0	0
k__Bacteria;p__Bacteroidetes;c__Flavobacteria;o__Flavobacteriales;f__Flavobacteriaceae;g__Flavobacterium;s__	273658	Greengenes	2	0	0	0	0	0	0	0	0	0	0	0	0	0	0	0	0	0	0	0	1	0	0	1	0	0	0
k__Bacteria;p__Actinobacteria;c__Actinobacteria;o__Actinomycetales;f__Streptomycetaceae;g__Streptomyces;s__	275261	Greengenes	2	0	0	0	0	0	0	0	0	0	0	0	0	0	0	0	0	0	0	0	0	0	1	0	1	0	0
k__Bacteria;p__Actinobacteria;c__Actinobacteria;o__Actinomycetales;f__Propionibacteriaceae;g__;s__	275357	Greengenes	2	0	0	0	0	0	0	0	0	0	0	0	0	0	0	0	0	0	0	0	0	0	0	1	0	0	1
k__Bacteria;p__Planctomycetes;c__Planctomycea;o__Planctomycetales;f__Planctomycetaceae;g__Planctomyces;s__	275643	Greengenes	2	0	0	0	0	0	0	0	0	0	0	0	0	0	0	0	0	0	0	0	0	0	1	0	1	0	0
k__Bacteria;p__Firmicutes;c__Bacilli;o__Bacillales;f__Paenibacillaceae;g__Paenibacillus;s__	276959	Greengenes	2	0	0	0	0	0	0	0	0	0	0	0	0	0	0	0	0	0	0	0	0	0	0	0	2	0	0
k__Bacteria;p__Firmicutes;c__Clostridia;o__Clostridiales;f__Ruminococcaceae;g__;s__	278971	Greengenes	2	0	0	0	0	0	0	2	0	0	0	0	0	0	0	0	0	0	0	0	0	0	0	0	0	0	0
k__Bacteria;p__Planctomycetes;c__Planctomycea;o__Gemmatales;f__Gemmataceae;g__;s__	279355	Greengenes	2	0	0	0	0	0	0	0	0	0	0	0	0	0	0	0	0	0	0	0	1	0	0	1	0	0	0
k__Bacteria;p__Firmicutes;c__Clostridia;o__Clostridiales;f__Clostridiaceae;g__Clostridium;s__Clostridiumbowmanii	287160	Greengenes	2	0	0	0	0	0	0	0	0	0	0	0	0	1	0	0	0	0	0	0	0	0	1	0	0	0	0
k__Bacteria;p__Acidobacteria;c__Solibacteres;o__Solibacterales;f__Solibacteraceae;g__CandidatusSolibacter;s__	287625	Greengenes	2	0	0	0	0	0	0	0	0	0	0	0	0	0	0	0	0	0	0	0	0	0	0	2	0	0	0
k__Bacteria;p__Firmicutes;c__Bacilli;o__Bacillales;f__Planococcaceae;g__Solibacillus;s__	290990	Greengenes	2	0	0	0	0	0	0	0	0	0	0	0	0	0	0	0	0	0	0	0	0	0	0	0	0	0	2
k__Bacteria;p__Actinobacteria;c__Actinobacteria;o__Bifidobacteriales;f__Bifidobacteriaceae;g__;s__	300734	Greengenes	2	0	0	0	0	0	0	0	0	0	0	0	0	0	0	0	0	0	0	0	0	0	2	0	0	0	0
k__Bacteria;p__Proteobacteria;c__Betaproteobacteria;o__Burkholderiales;f__Comamonadaceae;g__;s__	302458	Greengenes	2	0	0	0	0	0	0	0	0	0	0	0	0	0	0	0	0	0	0	0	1	1	0	0	0	0	0
k__Bacteria;p__Firmicutes;c__Clostridia;o__Clostridiales;f__Lachnospiraceae;g__;s__	303184	Greengenes	2	0	0	0	0	1	1	0	0	0	0	0	0	0	0	0	0	0	0	0	0	0	0	0	0	0	0
k__Bacteria;p__Bacteroidetes;c__Sphingobacteria;o__Sphingobacteriales;f__;g__;s__	306684	Greengenes	2	0	0	0	0	0	0	0	0	0	0	0	0	0	0	0	0	0	0	0	0	1	0	1	0	0	0
k__Bacteria;p__Bacteroidetes;c__Sphingobacteria;o__Sphingobacteriales;f__;g__Niastella;s__	307031	Greengenes	2	0	0	0	0	0	0	0	0	0	0	0	0	0	0	0	0	0	0	0	1	0	1	0	0	0	0
k__Bacteria;p__Proteobacteria;c__Deltaproteobacteria;o__Syntrophobacterales;f__Syntrophobacteraceae;g__;s__	308535	Greengenes	2	0	0	0	0	0	0	0	0	0	0	0	0	0	0	0	0	0	0	0	0	0	0	0	1	0	1
k__Bacteria;p__Proteobacteria;c__Alphaproteobacteria;o__Rhodobacterales;f__Rhodobacteraceae;g__Amaricoccus;s__	309713	Greengenes	2	0	0	0	0	0	0	0	0	0	0	0	0	0	0	0	0	0	0	0	0	1	0	0	0	1	0
k__Bacteria;p__Proteobacteria;c__Betaproteobacteria;o__Burkholderiales;f__Alcaligenaceae;g__;s__	309818	Greengenes	2	0	0	0	0	0	0	0	0	0	0	0	0	0	0	0	0	2	0	0	0	0	0	0	0	0	0
k__Bacteria;p__Actinobacteria;c__Actinobacteria;o__MC47;f__;g__;s__	311550	Greengenes	2	0	0	0	0	0	0	0	0	0	0	0	0	0	0	0	0	0	0	0	0	0	0	0	0	0	2
k__Bacteria;p__Firmicutes;c__Bacilli;o__Lactobacillales;f__Lactobacillaceae;g__Lactobacillus;s__	313722	Greengenes	2	0	0	0	0	1	0	0	1	0	0	0	0	0	0	0	0	0	0	0	0	0	0	0	0	0	0
k__Bacteria;p__Firmicutes;c__Clostridia;o__Clostridiales;f__Lachnospiraceae;g__;s__	320213	Greengenes	2	0	0	1	1	0	0	0	0	0	0	0	0	0	0	0	0	0	0	0	0	0	0	0	0	0	0
k__Bacteria;p__Proteobacteria;c__Deltaproteobacteria;o__Myxococcales;f__Polyangiaceae;g__;s__	326414	Greengenes	2	0	0	0	0	0	0	0	0	0	0	0	0	0	0	0	0	0	0	0	2	0	0	0	0	0	0
k__Bacteria;p__Acidobacteria;c__Chloracidobacteria;o__;f__;g__;s__	327784	Greengenes	2	0	0	0	0	0	0	0	0	0	0	0	0	0	0	0	0	0	0	0	0	0	0	0	2	0	0
k__Bacteria;p__Firmicutes;c__Clostridia;o__Clostridiales;f__Lachnospiraceae;g__Clostridium;s__	333330	Greengenes	2	0	0	1	0	0	1	0	0	0	0	0	0	0	0	0	0	0	0	0	0	0	0	0	0	0	0
k__Bacteria;p__Actinobacteria;c__Actinobacteria;o__Actinomycetales;f__Nocardioidaceae;g__Friedmanniella;s__	333655	Greengenes	2	0	0	0	0	0	0	0	0	0	0	0	0	1	0	0	0	0	0	0	1	0	0	0	0	0	0
k__Bacteria;p__Bacteroidetes;c__Bacteroidia;o__Bacteroidales;f__;g__;s__	333695	Greengenes	2	0	0	0	0	0	0	2	0	0	0	0	0	0	0	0	0	0	0	0	0	0	0	0	0	0	0
k__Bacteria;p__Firmicutes;c__Clostridia;o__Clostridiales;f__Lachnospiraceae;g__;s__	334098	Greengenes	2	0	0	0	0	0	2	0	0	0	0	0	0	0	0	0	0	0	0	0	0	0	0	0	0	0	0
k__Bacteria;p__Bacteroidetes;c__Bacteroidia;o__Bacteroidales;f__Bacteroidaceae;g__Bacteroides;s__	334393	Greengenes	2	0	0	0	0	0	2	0	0	0	0	0	0	0	0	0	0	0	0	0	0	0	0	0	0	0	0
k__Bacteria;p__Firmicutes;c__Clostridia;o__Clostridiales;f__Lachnospiraceae;g__Clostridium;s__	335149	Greengenes	2	0	0	0	0	2	0	0	0	0	0	0	0	0	0	0	0	0	0	0	0	0	0	0	0	0	0
k__Bacteria;p__Actinobacteria;c__Actinobacteria;o__Actinomycetales;f__Streptomycetaceae;g__Streptomyces;s__	336298	Greengenes	2	0	0	0	0	0	0	0	0	0	0	0	0	0	0	0	0	0	0	0	0	0	1	0	0	0	1
k__Bacteria;p__Bacteroidetes;c__Bacteroidia;o__Bacteroidales;f__;g__;s__	336844	Greengenes	2	0	0	0	1	0	0	1	0	0	0	0	0	0	0	0	0	0	0	0	0	0	0	0	0	0	0
k__Bacteria;p__Gemmatimonadetes;c__Gemmatimonadetes;o__Gemmatimonadales;f__;g__;s__	337662	Greengenes	2	0	0	0	0	0	0	0	0	0	0	0	0	0	0	0	0	0	0	0	0	0	0	0	1	1	0
k__Bacteria;p__Verrucomicrobia;c__Verrucomicrobiae;o__Verrucomicrobiales;f__;g__;s__	339617	Greengenes	2	0	0	0	0	0	0	0	0	0	0	0	0	2	0	0	0	0	0	0	0	0	0	0	0	0	0
k__Bacteria;p__Actinobacteria;c__Actinobacteria;o__Actinomycetales;f__Streptomycetaceae;g__Streptomyces;s__	340050	Greengenes	2	0	0	0	0	0	0	0	0	0	0	0	0	0	0	0	0	0	0	0	0	0	1	1	0	0	0
k__Bacteria;p__Proteobacteria;c__Gammaproteobacteria;o__Pseudomonadales;f__Pseudomonadaceae;g__Pseudomonas;s__	341197	Greengenes	2	0	0	0	0	0	0	0	0	0	0	0	0	0	0	2	0	0	0	0	0	0	0	0	0	0	0
k__Bacteria;p__Proteobacteria;c__Betaproteobacteria;o__Burkholderiales;f__;g__;s__	341579	Greengenes	2	0	0	0	0	0	0	0	0	0	0	0	0	0	0	0	0	0	0	0	0	0	1	1	0	0	0
k__Bacteria;p__Proteobacteria;c__Alphaproteobacteria;o__Rhizobiales;f__Hyphomicrobiaceae;g__Rhodoplanes;s__	343296	Greengenes	2	0	0	0	0	0	0	0	0	0	0	0	0	1	0	0	0	0	0	0	0	0	0	0	1	0	0
k__Bacteria;p__Firmicutes;c__Bacilli;o__Lactobacillales;f__Lactobacillaceae;g__Lactobacillus;s__	344703	Greengenes	2	0	0	0	1	0	0	0	1	0	0	0	0	0	0	0	0	0	0	0	0	0	0	0	0	0	0
k__Bacteria;p__Firmicutes;c__Clostridia;o__Clostridiales;f__Lachnospiraceae;g__Clostridium;s__	345050	Greengenes	2	0	0	0	1	1	0	0	0	0	0	0	0	0	0	0	0	0	0	0	0	0	0	0	0	0	0
k__Bacteria;p__Firmicutes;c__Clostridia;o__Clostridiales;f__Lachnospiraceae;g__;s__	346400	Greengenes	2	0	0	0	0	2	0	0	0	0	0	0	0	0	0	0	0	0	0	0	0	0	0	0	0	0	0
k__Bacteria;p__Actinobacteria;c__Actinobacteria;o__Solirubrobacterales;f__;g__;s__	349634	Greengenes	2	0	0	0	0	0	0	0	0	0	0	0	0	0	0	0	0	0	0	0	0	0	0	0	0	1	1
k__Bacteria;p__Actinobacteria;c__Actinobacteria;o__Actinomycetales;f__Nocardiaceae;g__Rhodococcus;s__Rhodococcusequi	349708	Greengenes	2	0	0	0	0	0	0	0	0	0	0	0	0	0	0	0	0	0	1	0	0	0	1	0	0	0	0
k__Bacteria;p__Firmicutes;c__Clostridia;o__Clostridiales;f__Ruminococcaceae;g__;s__	350575	Greengenes	2	0	0	0	0	2	0	0	0	0	0	0	0	0	0	0	0	0	0	0	0	0	0	0	0	0	0
k__Bacteria;p__Proteobacteria;c__Gammaproteobacteria;o__Pseudomonadales;f__Pseudomonadaceae;g__Pseudomonas;s__	351681	Greengenes	2	0	0	0	0	0	0	0	0	0	0	0	0	0	0	2	0	0	0	0	0	0	0	0	0	0	0
k__Bacteria;p__Proteobacteria;c__Deltaproteobacteria;o__Syntrophobacterales;f__Syntrophobacteraceae;g__;s__	352830	Greengenes	2	0	0	0	0	0	0	0	0	0	0	0	0	0	0	0	0	0	0	0	0	0	0	0	1	0	1
k__Bacteria;p__Firmicutes;c__Bacilli;o__Bacillales;f__Planococcaceae;g__Lysinibacillus;s__	359553	Greengenes	2	0	0	0	0	0	0	0	0	0	0	0	0	0	0	0	0	0	0	0	0	0	0	0	2	0	0
k__Bacteria;p__Actinobacteria;c__Actinobacteria;o__Actinomycetales;f__Streptomycetaceae;g__Streptomyces;s__	360011	Greengenes	2	0	0	0	0	0	0	0	0	0	0	0	0	1	0	0	0	0	0	0	1	0	0	0	0	0	0
k__Bacteria;p__Proteobacteria;c__Gammaproteobacteria;o__Enterobacteriales;f__Enterobacteriaceae;g__Providencia;s__Providenciaalcalifaciens	365184	Greengenes	2	0	0	0	0	0	0	0	0	0	0	0	0	0	0	0	0	2	0	0	0	0	0	0	0	0	0
k__Bacteria;p__Bacteroidetes;c__Sphingobacteria;o__Sphingobacteriales;f__Sphingobacteriaceae;g__Sphingobacterium;s__Sphingobacteriumfaecium	414628	Greengenes	2	0	0	0	0	0	0	0	0	0	0	0	0	0	0	0	0	0	0	0	0	0	0	0	1	0	1
k__Bacteria;p__Planctomycetes;c__Planctomycea;o__Planctomycetales;f__Planctomycetaceae;g__Planctomyces;s__	415267	Greengenes	2	0	0	0	0	0	0	0	0	0	0	0	0	0	0	0	0	0	0	0	0	0	0	0	0	2	0
k__Bacteria;p__Firmicutes;c__Clostridia;o__Clostridiales;f__;g__;s__	417981	Greengenes	2	2	0	0	0	0	0	0	0	0	0	0	0	0	0	0	0	0	0	0	0	0	0	0	0	0	0
k__Bacteria;p__Firmicutes;c__Bacilli;o__Bacillales;f__Paenibacillaceae;g__Paenibacillus;s__	421089	Greengenes	2	0	0	0	0	0	0	0	0	0	0	0	2	0	0	0	0	0	0	0	0	0	0	0	0	0	0
k__Bacteria;p__Bacteroidetes;c__Bacteroidia;o__Bacteroidales;f__;g__;s__	442151	Greengenes	2	0	0	0	0	0	0	2	0	0	0	0	0	0	0	0	0	0	0	0	0	0	0	0	0	0	0
k__Bacteria;p__Firmicutes;c__Clostridia;o__Clostridiales;f__Ruminococcaceae;g__;s__	443620	Greengenes	2	0	0	1	0	1	0	0	0	0	0	0	0	0	0	0	0	0	0	0	0	0	0	0	0	0	0
k__Bacteria;p__Bacteroidetes;c__Bacteroidia;o__Bacteroidales;f__;g__;s__	447141	Greengenes	2	0	0	0	0	2	0	0	0	0	0	0	0	0	0	0	0	0	0	0	0	0	0	0	0	0	0
k__Bacteria;p__Proteobacteria;c__Betaproteobacteria;o__Neisseriales;f__Neisseriaceae;g__Neisseria;s__	470738	Greengenes	2	0	0	2	0	0	0	0	0	0	0	0	0	0	0	0	0	0	0	0	0	0	0	0	0	0	0
k__Bacteria;p__Proteobacteria;c__Gammaproteobacteria;o__Enterobacteriales;f__Enterobacteriaceae;g__Pectobacterium;s__Pectobacteriumatrosepticum	471486	Greengenes	2	0	0	0	0	0	0	0	0	0	2	0	0	0	0	0	0	0	0	0	0	0	0	0	0	0	0
k__Bacteria;p__Proteobacteria;c__Alphaproteobacteria;o__Rhodobacterales;f__Rhodobacteraceae;g__Amaricoccus;s__	501917	Greengenes	2	0	0	0	0	0	0	0	0	0	0	0	0	0	0	0	0	0	0	0	0	0	0	1	0	0	1
k__Bacteria;p__Actinobacteria;c__Actinobacteria;o__Acidimicrobiales;f__Iamiaceae;g__;s__	510547	Greengenes	2	0	0	0	0	0	0	0	0	0	0	0	0	0	0	0	0	0	0	0	1	0	1	0	0	0	0
k__Bacteria;p__Proteobacteria;c__Deltaproteobacteria;o__Myxococcales;f__;g__;s__	511742	Greengenes	2	0	0	0	0	0	0	0	0	0	0	0	0	0	0	0	0	0	0	0	0	0	0	0	2	0	0
k__Bacteria;p__Proteobacteria;c__Gammaproteobacteria;o__Enterobacteriales;f__Enterobacteriaceae;g__Klebsiella;s__	511908	Greengenes	2	0	0	1	0	0	0	0	0	0	0	0	0	0	0	0	0	0	0	0	0	0	0	1	0	0	0
k__Bacteria;p__Verrucomicrobia;c__Spartobacteria;o__Spartobacteriales;f__Spartobacteriaceae;g__MC18;s__	512364	Greengenes	2	0	0	0	0	0	0	0	0	0	0	0	0	0	0	0	0	0	0	0	1	0	1	0	0	0	0
k__Bacteria;p__Actinobacteria;c__Actinobacteria;o__;f__;g__;s__	512663	Greengenes	2	0	0	0	0	0	0	0	0	0	0	0	0	0	0	0	0	0	0	0	0	0	0	0	1	1	0
k__Bacteria;p__Proteobacteria;c__Alphaproteobacteria;o__Rhodospirillales;f__Rhodospirillaceae;g__;s__	513189	Greengenes	2	0	0	0	0	0	0	0	0	0	0	0	0	0	0	0	0	0	0	0	0	0	0	1	1	0	0
k__Bacteria;p__Actinobacteria;c__Actinobacteria;o__Actinomycetales;f__Nocardioidaceae;g__;s__	513390	Greengenes	2	0	0	0	0	0	0	0	0	0	0	0	0	0	0	0	0	0	0	0	0	1	0	0	0	0	1
k__Bacteria;p__Firmicutes;c__Bacilli;o__Bacillales;f__Paenibacillaceae;g__Paenibacillus;s__Paenibacillussp.JDR-2	516425	Greengenes	2	0	0	0	0	0	0	0	0	0	0	0	0	0	0	0	0	0	0	0	0	0	0	0	0	0	2
k__Bacteria;p__Proteobacteria;c__Alphaproteobacteria;o__Rhodobacterales;f__Hyphomonadaceae;g__;s__	519257	Greengenes	2	0	0	0	0	0	0	0	0	0	0	0	0	0	0	0	0	0	0	0	0	2	0	0	0	0	0
k__Bacteria;p__Proteobacteria;c__Gammaproteobacteria;o__Chromatiales;f__Sinobacteraceae;g__Steroidobacter;s__	521786	Greengenes	2	0	0	0	0	0	0	0	0	0	0	0	0	0	0	0	0	0	0	0	1	0	1	0	0	0	0
k__Bacteria;p__Proteobacteria;c__Deltaproteobacteria;o__Desulfuromonadales;f__Desulfuromonadaceae;g__Desulfuromonas;s__	525862	Greengenes	2	0	0	0	0	0	0	0	0	0	0	0	0	0	0	0	0	0	0	0	1	0	0	0	0	0	1
k__Bacteria;p__Proteobacteria;c__Gammaproteobacteria;o__Enterobacteriales;f__Enterobacteriaceae;g__Klebsiella;s__	527920	Greengenes	2	0	0	0	0	0	0	0	0	0	0	0	0	0	0	0	0	0	0	0	0	0	0	2	0	0	0
k__Bacteria;p__Acidobacteria;c__Acidobacteria;o__Acidobacteriales;f__;g__;s__	530540	Greengenes	2	0	0	0	0	0	0	0	0	0	0	0	0	0	0	0	0	0	0	0	0	0	1	0	1	0	0
k__Bacteria;p__Proteobacteria;c__Gammaproteobacteria;o__Enterobacteriales;f__Enterobacteriaceae;g__;s__	531978	Greengenes	2	0	0	0	0	0	0	0	0	1	0	0	0	0	0	0	0	0	0	0	0	0	1	0	0	0	0
k__Bacteria;p__Proteobacteria;c__Alphaproteobacteria;o__;f__;g__;s__	532912	Greengenes	2	0	0	0	0	0	0	0	0	0	0	0	0	1	0	0	0	0	0	0	0	0	0	1	0	0	0
k__Bacteria;p__Bacteroidetes;c__Sphingobacteria;o__Sphingobacteriales;f__;g__;s__	533024	Greengenes	2	0	0	0	0	0	0	0	0	0	0	0	0	0	0	0	0	0	0	0	0	1	0	0	0	0	1
k__Bacteria;p__Bacteroidetes;c__Sphingobacteria;o__Sphingobacteriales;f__;g__;s__	534067	Greengenes	2	0	0	0	0	0	0	0	0	0	0	0	0	0	0	0	0	0	0	0	1	0	0	1	0	0	0
k__Bacteria;p__Proteobacteria;c__Gammaproteobacteria;o__Enterobacteriales;f__Enterobacteriaceae;g__Pantoea;s__Pantoeaananatis	534397	Greengenes	2	0	0	0	0	0	0	0	0	0	0	0	0	0	0	0	0	0	0	0	0	0	2	0	0	0	0
k__Bacteria;p__Actinobacteria;c__Actinobacteria;o__Acidimicrobiales;f__EB1017;g__;s__	534805	Greengenes	2	0	0	0	0	0	0	0	0	0	0	0	0	0	0	0	0	0	0	0	0	0	0	1	0	1	0
k__Bacteria;p__Proteobacteria;c__Gammaproteobacteria;o__Enterobacteriales;f__Enterobacteriaceae;g__;s__	534965	Greengenes	2	0	0	0	0	0	0	0	0	0	0	0	0	0	0	0	0	0	0	0	0	0	2	0	0	0	0
k__Bacteria;p__Proteobacteria;c__Betaproteobacteria;o__Rhodocyclales;f__;g__;s__	537138	Greengenes	2	0	0	0	0	0	0	0	0	0	0	0	0	0	0	0	0	0	0	0	0	0	1	1	0	0	0
k__Bacteria;p__Actinobacteria;c__Actinobacteria;o__Actinomycetales;f__Micrococcaceae;g__Arthrobacter;s__	537426	Greengenes	2	0	0	0	0	0	0	0	0	0	0	0	0	0	0	0	0	0	0	0	0	1	0	0	0	1	0
k__Bacteria;p__Actinobacteria;c__Actinobacteria;o__Actinomycetales;f__Streptosporangiaceae;g__Nonomuraea;s__	537520	Greengenes	2	0	0	0	0	0	0	0	0	0	0	0	0	0	0	0	0	0	0	0	0	0	0	0	0	2	0
k__Bacteria;p__Actinobacteria;c__Actinobacteria;o__Solirubrobacterales;f__Patulibacteraceae;g__;s__	538427	Greengenes	2	0	0	0	0	0	0	0	0	0	0	0	0	1	0	0	0	0	0	0	1	0	0	0	0	0	0
k__Bacteria;p__Bacteroidetes;c__Sphingobacteria;o__Sphingobacteriales;f__;g__;s__	542611	Greengenes	2	0	0	0	0	0	0	0	0	0	0	0	0	0	0	0	0	0	0	0	0	0	1	0	1	0	0
k__Bacteria;p__Actinobacteria;c__Actinobacteria;o__Solirubrobacterales;f__;g__;s__	544147	Greengenes	2	0	0	0	0	0	0	0	0	0	0	0	0	0	0	0	0	0	0	0	0	1	1	0	0	0	0
k__Bacteria;p__Proteobacteria;c__Alphaproteobacteria;o__Rhizobiales;f__Phyllobacteriaceae;g__;s__	545515	Greengenes	2	0	0	0	0	0	0	0	0	0	0	0	0	0	0	0	0	0	0	0	0	0	0	0	1	1	0
k__Bacteria;p__Proteobacteria;c__Alphaproteobacteria;o__Rhizobiales;f__Hyphomicrobiaceae;g__Rhodoplanes;s__	546305	Greengenes	2	0	0	0	0	0	0	0	0	0	0	0	0	0	0	0	0	0	0	1	0	0	0	0	0	0	1
k__Bacteria;p__Planctomycetes;c__Planctomycea;o__Planctomycetales;f__Planctomycetaceae;g__Planctomyces;s__	548264	Greengenes	2	0	0	0	0	0	0	0	0	0	0	0	0	0	0	0	0	0	0	0	0	2	0	0	0	0	0
k__Bacteria;p__Proteobacteria;c__Alphaproteobacteria;o__Rhodobacterales;f__Rhodobacteraceae;g__Amaricoccus;s__	548610	Greengenes	2	0	0	0	0	0	0	0	0	0	0	0	0	0	0	0	0	0	0	0	1	1	0	0	0	0	0
k__Bacteria;p__Proteobacteria;c__Gammaproteobacteria;o__Chromatiales;f__Sinobacteraceae;g__;s__	548961	Greengenes	2	0	0	0	0	0	0	0	0	0	0	0	0	0	0	0	0	0	0	0	0	0	1	1	0	0	0
k__Bacteria;p__Bacteroidetes;c__Sphingobacteria;o__Sphingobacteriales;f__;g__;s__	549796	Greengenes	2	0	0	0	0	0	0	0	0	0	0	0	0	0	0	0	0	0	0	0	0	1	1	0	0	0	0
k__Bacteria;p__Bacteroidetes;c__Sphingobacteria;o__Sphingobacteriales;f__;g__;s__	549981	Greengenes	2	0	0	0	0	0	0	0	0	0	0	0	0	0	0	0	0	0	0	0	0	0	0	2	0	0	0
k__Bacteria;p__Proteobacteria;c__Alphaproteobacteria;o__Rickettsiales;f__;g__CandidatusOdyssella;s__	550142	Greengenes	2	0	0	0	0	0	0	0	0	0	0	0	0	0	0	0	0	0	0	1	0	0	0	0	0	0	1
k__Bacteria;p__Actinobacteria;c__Actinobacteria;o__Actinomycetales;f__Streptomycetaceae;g__Streptomyces;s__	553728	Greengenes	2	0	0	0	0	0	0	0	0	0	0	0	0	0	0	0	0	0	0	0	0	0	0	2	0	0	0
k__Bacteria;p__Proteobacteria;c__Alphaproteobacteria;o__Rhodospirillales;f__Acetobacteraceae;g__;s__	554674	Greengenes	2	0	0	0	0	0	0	0	0	0	0	0	0	0	0	0	0	0	0	0	0	1	0	0	0	1	0
k__Bacteria;p__Bacteroidetes;c__Bacteroidia;o__Bacteroidales;f__Bacteroidaceae;g__Bacteroides;s__	556126	Greengenes	2	0	0	1	0	0	1	0	0	0	0	0	0	0	0	0	0	0	0	0	0	0	0	0	0	0	0
k__Bacteria;p__Proteobacteria;c__Alphaproteobacteria;o__Rhizobiales;f__;g__;s__	556729	Greengenes	2	0	0	0	0	0	0	0	0	0	0	0	0	0	0	0	0	0	0	0	0	0	0	0	1	0	1
k__Bacteria;p__Proteobacteria;c__Gammaproteobacteria;o__Pseudomonadales;f__Pseudomonadaceae;g__Pseudomonas;s__Pseudomonasmandelii	561243	Greengenes	2	0	0	0	0	0	0	0	0	0	0	0	0	0	0	2	0	0	0	0	0	0	0	0	0	0	0
k__Bacteria;p__Proteobacteria;c__Alphaproteobacteria;o__Rhodospirillales;f__Acetobacteraceae;g__;s__	564690	Greengenes	2	0	0	0	0	0	0	0	0	0	0	0	0	2	0	0	0	0	0	0	0	0	0	0	0	0	0
k__Bacteria;p__Chloroflexi;c__Anaerolineae;o__envOPS12;f__;g__;s__	568335	Greengenes	2	0	0	0	0	0	0	0	0	0	0	0	0	0	0	0	0	0	0	0	0	2	0	0	0	0	0
k__Bacteria;p__Verrucomicrobia;c__Verrucomicrobiae;o__Verrucomicrobiales;f__;g__;s__	570407	Greengenes	2	0	0	0	0	0	0	0	0	0	0	0	0	0	0	0	0	0	0	1	1	0	0	0	0	0	0
k__Bacteria;p__Planctomycetes;c__Planctomycea;o__Gemmatales;f__Gemmataceae;g__;s__	573149	Greengenes	2	0	0	0	0	0	0	0	0	0	0	0	0	0	0	0	0	0	0	1	0	1	0	0	0	0	0
k__Bacteria;p__Proteobacteria;c__Alphaproteobacteria;o__Rhizobiales;f__Hyphomicrobiaceae;g__Pedomicrobium;s__	573426	Greengenes	2	0	0	0	0	0	0	0	0	0	0	0	0	1	0	0	0	0	0	1	0	0	0	0	0	0	0
k__Bacteria;p__Proteobacteria;c__Alphaproteobacteria;o__Rhizobiales;f__Bradyrhizobiaceae;g__;s__	575272	Greengenes	2	0	0	0	0	0	0	0	0	0	0	0	0	0	0	0	0	0	0	0	1	0	0	0	0	0	1
k__Bacteria;p__Proteobacteria;c__Alphaproteobacteria;o__;f__;g__;s__	576858	Greengenes	2	0	0	0	0	0	0	0	0	0	0	0	0	0	0	0	0	0	0	0	0	0	0	0	0	0	2
k__Bacteria;p__Proteobacteria;c__Gammaproteobacteria;o__Xanthomonadales;f__Xanthomonadaceae;g__Lysobacter;s__	577244	Greengenes	2	0	0	0	0	0	0	0	0	0	0	0	0	0	0	0	0	0	0	0	0	1	0	1	0	0	0
k__Bacteria;p__Actinobacteria;c__Actinobacteria;o__0319-7L14;f__;g__;s__	581739	Greengenes	2	0	0	0	0	0	0	0	0	0	0	0	0	1	0	0	0	0	0	0	0	0	0	0	0	1	0
k__Bacteria;p__Planctomycetes;c__Planctomycea;o__Pirellulales;f__;g__;s__	583233	Greengenes	2	0	0	0	0	0	0	0	0	0	0	0	0	0	0	0	0	0	0	0	1	0	0	0	1	0	0
k__Bacteria;p__Planctomycetes;c__Planctomycea;o__Planctomycetales;f__Planctomycetaceae;g__Planctomyces;s__	583403	Greengenes	2	0	0	0	0	0	0	0	0	0	0	0	0	0	0	0	0	0	0	0	0	0	0	0	1	0	1
k__Bacteria;p__Acidobacteria;c__Acidobacteria;o__Acidobacteriales;f__;g__;s__	584801	Greengenes	2	0	0	0	0	0	0	0	0	0	0	0	0	0	0	0	0	0	0	0	1	0	0	1	0	0	0
k__Bacteria;p__Proteobacteria;c__Betaproteobacteria;o__Burkholderiales;f__Oxalobacteraceae;g__;s__	585352	Greengenes	2	0	0	0	0	0	0	0	0	0	0	0	0	0	0	0	0	0	0	0	0	0	0	0	2	0	0
k__Bacteria;p__Proteobacteria;c__Gammaproteobacteria;o__Enterobacteriales;f__Enterobacteriaceae;g__Pantoea;s__	586924	Greengenes	2	0	0	0	0	0	0	0	0	0	1	0	0	0	0	0	0	0	0	0	0	0	1	0	0	0	0
k__Bacteria;p__Proteobacteria;c__Gammaproteobacteria;o__Chromatiales;f__Sinobacteraceae;g__;s__	587540	Greengenes	2	0	0	0	0	0	0	0	0	0	0	0	0	0	0	0	0	0	0	0	1	0	0	1	0	0	0
k__Bacteria;p__Verrucomicrobia;c__Spartobacteria;o__Spartobacteriales;f__Spartobacteriaceae;g__MC18;s__	592952	Greengenes	2	0	0	0	0	0	0	0	0	0	0	0	0	1	0	0	0	0	0	1	0	0	0	0	0	0	0
k__Bacteria;p__Actinobacteria;c__Actinobacteria;o__MC47;f__;g__;s__	593325	Greengenes	2	0	0	0	0	0	0	0	0	0	0	0	0	1	0	0	0	0	0	0	0	0	1	0	0	0	0
k__Bacteria;p__Proteobacteria;c__Betaproteobacteria;o__Burkholderiales;f__Comamonadaceae;g__;s__	593598	Greengenes	2	0	0	0	0	0	0	0	0	0	0	0	0	0	0	0	0	0	0	0	0	0	0	0	0	0	2
Eukaryota;__Opisthokonta;__Metazoa;__Nematoda;__Chromadorea;__Rhabditida;__Rhabditoidea;__Rhabditidae;__Rhabditinae;__Oscheius;__Oscheius_tipulae	AF036591	Silva_108	508	0	0	na	na	0	0	na	0	0	2	0	1	0	0	0	184	1	230	0	0	na	0	0	78	2	10
Eukaryota;__Opisthokonta;__Fungi;__Dikarya;__Ascomycota;__mitosporic_Ascomycota;__Graphium;__Graphium_putredinis	AB007673	Silva_108	198	0	0	na	na	0	0	na	0	121	2	0	9	0	0	0	10	1	6	0	0	na	0	0	2	44	3
Eukaryota;__Excavata;__Parabasalia;__Tritrichomonadida;__Tritrichomonadidae;__Tritrichomonas;__Tritrichomonas_muris	AY886846	Silva_108	97	0	0	na	na	81	16	na	0	0	0	0	0	0	0	0	0	0	0	0	0	na	0	0	0	0	0
Eukaryota;__Opisthokonta;__Fungi;__Dikarya;__Ascomycota;__mitosporic_Ascomycota;__Graphium;__Graphium_eumorphum	AB007684	Silva_108	65	0	0	na	na	0	0	na	0	44	0	1	1	0	0	0	3	0	0	0	0	na	0	0	1	12	3
Eukaryota;__Opisthokonta;__Fungi;__Dikarya;__Ascomycota;__Pezizomycotina;__Pezizomycetes;__Pezizales;__Sarcosomataceae;__environmental_samples;__uncultured_Sarcosomataceae	EF023583	Silva_108	35	0	0	na	na	0	0	na	0	0	0	0	0	0	27	0	0	0	0	8	0	na	0	0	0	0	0
Eukaryota;__Opisthokonta;__Metazoa;__Chordata;__Craniata;__Vertebrata;__Euteleostomi;__Mammalia;__Eutheria;__Laurasiatheria;__Insectivora;__Erinaceidae;__Erinaceinae;__Erinaceus;__Erinaceus_europaeus_(western_European_hedgehog)	AANN01653944	Silva_108	30	0	0	na	na	0	0	na	30	0	0	0	0	0	0	0	0	0	0	0	0	na	0	0	0	0	0
Eukaryota;__Opisthokonta;__Metazoa;__Chordata;__Craniata;__Vertebrata;__Euteleostomi;__Mammalia;__Eutheria;__Laurasiatheria;__Carnivora;__Feliformia;__Felidae;__Felinae;__Felis;__Felis_catus_(domestic_cat)	ACBE01179499	Silva_108	28	0	0	na	na	0	0	na	28	0	0	0	0	0	0	0	0	0	0	0	0	na	0	0	0	0	0
Eukaryota;__Viridiplantae;__Streptophyta;__Embryophyta;__Tracheophyta;__Spermatophyta;__Magnoliophyta;__Liliopsida;__Poales;__environmental_samples;__Restionaceae_environmental_sample	EF024795	Silva_108	23	0	0	na	na	0	0	na	23	0	0	0	0	0	0	0	0	0	0	0	0	na	0	0	0	0	0
Eukaryota;__Opisthokonta;__Fungi;__Dikarya;__Basidiomycota;__basidiomycete_yeast_sp._BG02-6-6-1-5	AY520284	Silva_108	21	0	0	na	na	0	0	na	0	0	0	0	0	0	0	0	0	0	21	0	0	na	0	0	0	0	0
Eukaryota;__Opisthokonta;__Metazoa;__Arthropoda;__Hexapoda;__Insecta;__Pterygota;__Neoptera;__Endopterygota;__Coleoptera;__Polyphaga;__Cucujiformia;__Ciidae;__Ciinae;__Ropalodontus;__Ropalodontus_perforatus	AY748190	Silva_108	13	0	0	na	na	0	0	na	0	0	0	0	0	0	0	0	0	0	0	0	0	na	13	0	0	0	0
Eukaryota;__Opisthokonta;__Metazoa;__Nematoda;__Chromadorea;__Rhabditida;__Rhabditoidea;__Rhabditidae;__Rhabditinae;__Rhabditis;__Rhabditis_sp._RA5	HQ130504	Silva_108	12	0	0	na	na	0	0	na	0	0	0	0	0	0	0	0	0	0	12	0	0	na	0	0	0	0	0
Eukaryota;__Viridiplantae;__Streptophyta;__Embryophyta;__Tracheophyta;__Spermatophyta;__Magnoliophyta;__Liliopsida;__Poales;__Poaceae;__PACCAD_clade;__Panicoideae;__Andropogoneae;__Sorghum;__Sorghum_bicolor_(sorghum)	ABXC01011508	Silva_108	10	0	0	na	na	0	0	na	10	0	0	0	0	0	0	0	0	0	0	0	0	na	0	0	0	0	0
Eukaryota;__Opisthokonta;__Metazoa;__Chordata;__Craniata;__Vertebrata;__Euteleostomi;__Mammalia;__Eutheria;__Euarchontoglires;__Glires;__Rodentia;__Sciurognathi;__Heteromyidae;__Dipodomyinae;__Dipodomys;__Dipodomys_ordii_(Ord's_kangaroo_rat)	ABRO01519093	Silva_108	9	0	0	na	na	0	0	na	9	0	0	0	0	0	0	0	0	0	0	0	0	na	0	0	0	0	0
Eukaryota;__Opisthokonta;__Metazoa;__Chordata;__Craniata;__Vertebrata;__Euteleostomi;__Mammalia;__Eutheria;__Euarchontoglires;__Glires;__Rodentia;__Sciurognathi;__Muroidea;__Muridae;__Murinae;__Mus;__Mus;__Mus_musculus_(house_mouse)	AK173067	Silva_108	9	0	0	na	na	0	0	na	9	0	0	0	0	0	0	0	0	0	0	0	0	na	0	0	0	0	0
Eukaryota;__Viridiplantae;__Streptophyta;__Embryophyta;__Tracheophyta;__Spermatophyta;__Magnoliophyta;__Liliopsida;__Poales;__Poaceae;__PACCAD_clade;__Panicoideae;__Andropogoneae;__Zea;__Zea_mays	AC216185	Silva_108	8	0	0	na	na	0	0	na	8	0	0	0	0	0	0	0	0	0	0	0	0	na	0	0	0	0	0
Eukaryota;__Opisthokonta;__Fungi;__Dikarya;__Ascomycota;__Pezizomycotina;__Eurotiomycetes;__Eurotiomycetidae;__Eurotiales;__Trichocomaceae;__mitosporic_Trichocomaceae;__Penicillium;__Penicillium_freii	AJ005446	Silva_108	8	0	1	na	na	0	0	na	0	0	0	0	0	1	0	0	0	0	0	5	0	na	0	1	0	0	0
Eukaryota;__Opisthokonta;__Fungi;__Dikarya;__Ascomycota;__Pezizomycotina;__Sordariomycetes;__Hypocreomycetidae;__Hypocreales;__Clavicipitaceae;__mitosporic_Clavicipitaceae;__Tolypocladium;__Tolypocladium_inflatum	AB255606	Silva_108	6	0	0	na	na	0	0	na	0	0	0	0	0	0	0	0	3	0	1	0	0	na	0	0	2	0	0
Eukaryota;__Opisthokonta;__Fungi;__Dikarya;__Basidiomycota;__Agaricomycotina;__Tremellomycetes;__Cystofilobasidiales;__mitosporic_Cystofilobasidiales;__Cryptococcus;__Cryptococcus_macerans	AB032642	Silva_108	5	0	0	na	na	0	0	na	0	0	0	0	0	0	0	0	0	0	0	5	0	na	0	0	0	0	0
Eukaryota;__Opisthokonta;__Metazoa;__Arthropoda;__Hexapoda;__Insecta;__Pterygota;__Neoptera;__Endopterygota;__Coleoptera;__Polyphaga;__Elateriformia;__Elateroidea;__Elateridae;__Cardiophorinae;__Cardiophorus;__Cardiophorus_sp._C50	AF423776	Silva_108	5	0	0	na	na	0	0	na	0	0	0	0	0	0	0	0	0	0	0	0	0	na	5	0	0	0	0
Eukaryota;__SAR;__Alveolata;__Apicomplexa;__Gregarinia;__Eugregarinida;__Monocystidae;__Monocystis;__Monocystis_agilis	AF457127	Silva_108	5	0	0	na	na	0	0	na	0	0	0	0	0	0	0	0	0	0	0	5	0	na	0	0	0	0	0
Eukaryota;__Opisthokonta;__Fungi;__Dikarya;__Ascomycota;__Pezizomycotina;__Pezizomycetes;__Pezizales;__Sarcosomataceae;__environmental_samples;__uncultured_Sarcosomataceae	EF023269	Silva_108	5	0	0	na	na	0	0	na	0	0	0	0	0	0	0	0	0	0	0	1	1	na	0	2	1	0	0
Eukaryota;__Opisthokonta;__Fungi;__Dikarya;__Ascomycota;__Pezizomycotina;__Sordariomycetes;__Sordariomycetidae;__Sordariales;__Chaetomiaceae;__Chaetomium;__Chaetomium_globosum	HQ529774	Silva_108	4	0	0	na	na	0	0	na	0	0	0	0	1	0	0	2	0	0	0	0	0	na	1	0	0	0	0
Eukaryota;__Viridiplantae;__Streptophyta;__Embryophyta;__Tracheophyta;__Spermatophyta;__Magnoliophyta;__Liliopsida;__Poales;__Poaceae;__BEP_clade;__Ehrhartoideae;__Oryzeae;__Oryza;__Oryza_sativa_Indica_Group	CX109058	Silva_108	4	0	0	na	na	0	0	na	4	0	0	0	0	0	0	0	0	0	0	0	0	na	0	0	0	0	0
Eukaryota;__Opisthokonta;__Fungi;__Fungi_incertae_sedis;__Basal_fungal_lineages;__unclassified_zygomycetes;__zygomycete_sp._AM-2008a	EU428766	Silva_108	4	0	0	na	na	0	0	na	0	0	0	0	0	0	0	0	0	0	4	0	0	na	0	0	0	0	0
Eukaryota;__Opisthokonta;__Fungi;__Dikarya;__Ascomycota;__Pezizomycotina;__Sordariomycetes;__Hypocreomycetidae;__Hypocreales;__Hypocreaceae;__Hypocrea;__Hypocrea_rufa	FJ598872	Silva_108	3	0	0	na	na	0	0	na	0	1	0	0	0	0	0	0	1	0	0	0	0	na	0	0	1	0	0
Eukaryota;__Opisthokonta;__Metazoa;__Chordata;__Craniata;__Vertebrata;__Euteleostomi;__Mammalia;__Eutheria;__Euarchontoglires;__Scandentia;__Tupaiidae;__Tupaia;__Tupaia_belangeri_(northern_tree_shrew)	AAPY01230271	Silva_108	3	0	0	na	na	0	0	na	3	0	0	0	0	0	0	0	0	0	0	0	0	na	0	0	0	0	0
Eukaryota;__Opisthokonta;__Metazoa;__Chordata;__Craniata;__Vertebrata;__Euteleostomi;__Mammalia;__Eutheria;__Laurasiatheria;__Perissodactyla;__Equidae;__Equus;__Equus_caballus_(horse)	AAWR02045098	Silva_108	3	0	0	na	na	0	0	na	3	0	0	0	0	0	0	0	0	0	0	0	0	na	0	0	0	0	0
Eukaryota;__SAR;__Alveolata;__environmental_samples;__uncultured_alveolate	AF372826	Silva_108	3	0	0	na	na	0	0	na	0	0	0	0	0	0	0	0	0	0	0	3	0	na	0	0	0	0	0
Eukaryota;__SAR;__Alveolata;__Ciliophora;__environmental_samples;__uncultured_ciliate	AM114813	Silva_108	3	0	0	na	na	0	0	na	0	0	0	0	0	0	0	0	0	0	0	3	0	na	0	0	0	0	0
Eukaryota;__Opisthokonta;__Metazoa;__Chordata;__Craniata;__Vertebrata;__Euteleostomi;__Mammalia;__Eutheria;__Laurasiatheria;__Perissodactyla;__Equidae;__Equus;__Equus_caballus_(horse)	AAWR02044341	Silva_108	2	0	0	na	na	0	0	na	2	0	0	0	0	0	0	0	0	0	0	0	0	na	0	0	0	0	0
Eukaryota;__Opisthokonta;__Fungi;__Dikarya;__Ascomycota;__Pezizomycotina;__Sordariomycetes;__Xylariomycetidae;__Xylariales;__Amphisphaeriaceae;__Amphisphaeria;__Amphisphaeria_sp._MAFF235878	AF346545	Silva_108	2	0	2	na	na	0	0	na	0	0	0	0	0	0	0	0	0	0	0	0	0	na	0	0	0	0	0
Eukaryota;__Opisthokonta;__Fungi;__Dikarya;__Ascomycota;__Pezizomycotina;__Sordariomycetes;__Xylariomycetidae;__Xylariales;__Amphisphaeriaceae;__Discostroma;__Discostroma_fuscellum	AF346548	Silva_108	2	0	1	na	na	0	0	na	0	0	0	0	0	0	0	0	0	0	0	0	0	na	1	0	0	0	0
Eukaryota;__Opisthokonta;__Fungi;__Dikarya;__Ascomycota;__mitosporic_Ascomycota;__Microsphaeropsis;__Microsphaeropsis_olivacea	AY642519	Silva_108	2	0	0	na	na	0	0	na	0	0	0	0	0	0	0	0	0	0	0	2	0	na	0	0	0	0	0
Eukaryota;__SAR;__Rhizaria;__Cercozoa;__environmental_samples;__uncultured_freshwater_cercozoan	DQ243995	Silva_108	2	0	0	na	na	0	0	na	0	0	0	0	0	0	0	0	0	0	0	1	0	na	0	0	1	0	0
Eukaryota;__Opisthokonta;__Fungi;__Dikarya;__Ascomycota;__Pezizomycotina;__Dothideomycetes;__Dothideomycetidae;__Capnodiales;__Davidiellaceae;__mitosporic_Davidiellaceae;__Cladosporium;__Cladosporium_cladosporioides	DQ678004	Silva_108	2	0	2	na	na	0	0	na	0	0	0	0	0	0	0	0	0	0	0	0	0	na	0	0	0	0	0
Eukaryota;__SAR;__Stramenopiles;__Synurophyceae;__Ochromonadales;__Ochromonadaceae;__environmental_samples;__Ochromonadaceae_environmental_sample	EF023425	Silva_108	2	0	0	na	na	0	0	na	0	0	0	0	0	0	0	0	0	0	0	2	0	na	0	0	0	0	0
Eukaryota;__Opisthokonta;__Fungi;__Dikarya;__Basidiomycota;__Agaricomycotina;__Agaricomycetes;__Auriculariales;__environmental_samples;__uncultured_Auriculariaceae	EF023566	Silva_108	2	0	0	na	na	0	0	na	0	0	0	0	0	2	0	0	0	0	0	0	0	na	0	0	0	0	0
Eukaryota;__SAR;__Alveolata;__Apicomplexa;__Coccidia;__Eucoccidiorida;__Eimeriorina;__Eimeriidae;__environmental_samples;__uncultured_Eimeriidae	EF024441	Silva_108	2	0	0	na	na	0	0	na	0	0	0	0	0	1	0	0	0	0	0	1	0	na	0	0	0	0	0
Eukaryota;__Opisthokonta;__Fungi;__Dikarya;__Ascomycota;__Pezizomycotina;__Eurotiomycetes;__Eurotiomycetidae;__Eurotiales;__Trichocomaceae;__Neosartorya;__Aspergillus_fumigatus	M60300	Silva_108	2	0	2	na	na	0	0	na	0	0	0	0	0	0	0	0	0	0	0	0	0	na	0	0	0	0	0
		SUM	0

## Sheet: C
Supplemental File 1C. Means, standard deviation, and two sample t-test of Weighted Unifrac distances for Fresh versus Advanced Stage decomposition.
Fresh vs Advanced by site	mean, std	t_two_sample:
skin_soil_fresh_16s	0.384361058343, 0.102517844301	4.54217764047, 7.75734726455e-06
skin_soil_adv_16s	0.346525880341, 0.0458646216159
skin_ab_fresh_16s	0.470339861102, 0.0731714868036	14.2566983314, 4.03462415037e-39
skin_ab_adv_16s	0.310988095162, 0.104627159917
soil_ab_fresh_16s	0.575232833943, 0.0195868183748	14.4745244221, 7.93114709676e-31
soil_ab_adv_16s	0.405586343937, 0.0681288395522
skin_soil_fresh_18s	1.6957087886, 0.897657687987	15.1800224581, 1.31172922639e-42
skin_soil_adv_18s	0.668645268593, 0.363297409066
skin_ab_fresh_18s	2.49754938004, 1.17140215786	5.21356899087, 3.46953273729e-07
skin_ab_adv_18s	1.20116529477, 1.06317305586
soil_ab_fresh_18s	2.71005934635, 0.239230119147	10.0523282646, 2.67809040343e-19
soil_ab_adv_18s	1.2535420211, 0.903141268214

## Sheet: D
Supplemental File 1D. Results for regression analyses to estimate error associated with estimating the postmortem interval using a leave-one-out approach run on the taxon abundances. we performed regressions on data from each sample site without day 0 and without day 48. .
	ALL time points		No day 48
sample site and data set	Mean_error_days	Mean_error_days_sd	Mean_error_days	Mean_error_days_sd
bac_soil	NA	NA	3.93	2.71
bac_head_skin	4.91	3.77	4.4	3.22
bac_torso_skin	6.95	5.29	5.91	3.4
bac_abdominal	7.67	5.52	7.49	4.89
euk_soil	3.95	3.35	3.64	3.28
euk_head_skin	6.32	5.92	4.88	4.12
euk_torso_skin	6.81	6.6	5.03	5.03
euk_abdominal	10.49	6.51	8.37	3.77
combined data sets
bac-euk_head_skin			3.3	2.52
bac-head_skin_soil			3.43	2.5
bac-euk_head_skin_soil			3.49	2.49
bac-euk_soil			3.74	2.82
euk-head_skin_soil			4.25	3.06
bac-euk_torso_skin			5.81	5.23
bac-euk_abdominal			7.6	3.31
Significance Tests	Wilcoxon signed rank test
	p-value	answer
Are bacteria better than euks?	0.5625	no
Is performance better dropping time 48?	0.01563	yes
Is Euk + Bacteria better than bacteria separately?	0.6857	no
Is Euk + Bacteria better than euks separately?	0.8857	no

## Sheet: E
Supplemental File 1E. For each sample site, we estimated the "importance" of each taxon to the PMI estimate by removing each taxon from the predictive model and calculating the mean percent increase in mean squared error. We list the top 5 most predictive bacterial or microbial eukaryotic taxa for each sample site.
Site	Data type	Taxon*	% Increase in mean squared error
gravesoil	16S	Root;k__Bacteria;p__Proteobacteria;c__Alphaproteobacteria;o__Rhizobiales;Other	149.258
gravesoil	16S	Root;k__Bacteria;p__Proteobacteria;c__Gammaproteobacteria;o__Xanthomonadales;f__Xanthomonadaceae	143.483
gravesoil	16S	Root;k__Eukaryota;p__Opisthokonta;c__Fungi;f__Boletales;g__environmental_samples_merge_type_2	143.231
gravesoil	16S	Root;k__Bacteria;p__Proteobacteria;c__Alphaproteobacteria;o__Rhizobiales;f__Aurantimonadaceae	138.239
gravesoil	16S	Root;k__Bacteria;p__Proteobacteria;c__Betaproteobacteria;o__Burkholderiales;f__Alcaligenaceae	115.989
skin of head	16S	Root;k__Bacteria;p__Bacteroidetes;Other;Other;Other	360.449
skin of head	16S	Root;k__Bacteria;p__Proteobacteria;c__Alphaproteobacteria;o__Rhizobiales;Other	341.35
skin of head	16S	Root;k__Bacteria;p__Proteobacteria;c__Alphaproteobacteria;o__Rhizobiales;f__Brucellaceae	336.928
skin of head	16S	Root;k__Bacteria;p__Bacteroidetes;c__Sphingobacteria;o__Sphingobacteriales;Other	322.422
skin of head	16S	Root;k__Bacteria;p__Proteobacteria;c__Alphaproteobacteria;o__Rhizobiales;f__Aurantimonadaceae	316.149
skin of torso	16S	Root;k__Bacteria;p__Proteobacteria;c__Alphaproteobacteria;o__Rhizobiales;Other	505.258
skin of torso	16S	Root;k__Bacteria;p__Proteobacteria;c__Betaproteobacteria;o__Burkholderiales;f__Alcaligenaceae	435.802
skin of torso	16S	Root;k__Bacteria;p__Bacteroidetes;c__Sphingobacteria;o__Sphingobacteriales;f__Sphingobacteriaceae	369.255
skin of torso	16S	Root;k__Bacteria;p__Proteobacteria;c__Alphaproteobacteria;o__Caulobacterales;f__Caulobacteraceae	267.027
skin of torso	16S	Root;k__Bacteria;p__Bacteroidetes;c__Bacteroidia;o__Bacteroidales;f__	157.26
Abdominal cavity	16S	Root;k__Bacteria;p__Proteobacteria;c__Alphaproteobacteria;o__Rhizobiales;Other	476.503
Abdominal cavity	16S	Root;k__Bacteria;Other;Other;Other;Other	286.52
Abdominal cavity	16S	Root;k__Bacteria;p__Firmicutes;c__Clostridia;o__Clostridiales;f__Lachnospiraceae	263.426
Abdominal cavity	16S	Root;k__Bacteria;p__Bacteroidetes;c__Bacteroidia;o__Bacteroidales;f__	228.962
Abdominal cavity	16S	Root;k__Bacteria;p__Proteobacteria;c__Gammaproteobacteria;Other;Other	213.769
gravesoil	18S	Root;k__Eukaryota;p__Opisthokonta;c__Fungi;f__Boletales;g__environmental_samples	461.688
gravesoil	18S	Root;k__Eukaryota;p__Opisthokonta;c__Metazoa;f__Rhabditinae;g__Oscheius	391.11
gravesoil	18S	Root;k__Eukaryota;p__SAR;c__Rhizaria;f__Cercomonadidae;g__environmental_samples	359.056
gravesoil	18S	Root;k__Eukaryota;p__Amoebozoa;c__Tubulinea;f__Leptomyxidae;g__Leptomyxa	355.101
gravesoil	18S	Root;k__Eukaryota;p__SAR;c__Stramenopiles;f__Pythiaceae;g__Pythium	227.492
skin of head	18S	Root;k__Eukaryota;p__Opisthokonta;c__Metazoa;f__Rhabditinae;g__Oscheius	500.934
skin of head	18S	Root;k__Eukaryota;p__Opisthokonta;c__Fungi;f__mitosporic_Ascomycota;g__Graphium	446.755
skin of head	18S	Root;k__Eukaryota;p__SAR;c__Rhizaria;f__;g__Uncultured	328.237
skin of head	18S	Root;k__Eukaryota;p__Opisthokonta;c__Fungi;f__;g__Uncultured	321.531
skin of head	18S	Root;k__Eukaryota;p__Opisthokonta;c__Fungi;f__Boletales;g__environmental_samples	245.376
skin of torso	18S	Root;k__Eukaryota;p__Opisthokonta;c__Metazoa;f__Rhabditinae;g__Oscheius	777.611
skin of torso	18S	Root;k__Eukaryota;p__Opisthokonta;c__Fungi;f__;g__Uncultured	501.027
skin of torso	18S	Root;k__Eukaryota;p__Opisthokonta;c__Fungi;f__mitosporic_Ascomycota;g__Graphium	434.377
skin of torso	18S	Root;k__Eukaryota;p__Opisthokonta;c__Fungi;f__Saccharomycetaceae;g__Saccharomyces	304.09
skin of torso	18S	Root;k__Eukaryota;p__Excavata;c__Parabasalia;f__Tritrichomonadidae;g__Tritrichomonas	141.632
Abdominal cavity	18S	Root;k__Eukaryota;p__Opisthokonta;c__Metazoa;f__Rhabditinae;g__Oscheius	552.045
Abdominal cavity	18S	Root;k__Eukaryota;p__Opisthokonta;c__Fungi;f__Saccharomycetaceae;g__Zygosaccharomyces	346.658
Abdominal cavity	18S	Root;k__Eukaryota;p__Opisthokonta;c__Fungi;f__Hypocreaceae;g__Hypocrea	224.864
Abdominal cavity	18S	Root;k__Eukaryota;p__Excavata;c__Parabasalia;f__Tritrichomonadidae;g__Tritrichomonas	216.758
Abdominal cavity	18S	Root;k__Eukaryota;p__Opisthokonta;c__Fungi;f__Saccharomycetaceae;g__Saccharomyces	151.354
* Greengenes taxonomy string to family level for 16S data and Silva taxonomy string for 18S data.
